# Supplementary material for: Quantification of Elemental Contaminants in Unregulated Water across Western Navajo Nation
Source: Int J Environ Res Public Health. 2019 Jul 31;16(15):2727. doi: 10.3390/ijerph16152727 (PMC6696199; doi:10.3390/ijerph16152727)
Supplement: Supplementary file 1 [file ijerph-16-02727-s001.zip]

Archive with 1 entries (1 files):
- ijerph-535326-supplementary.xlsx
