# Supplementary material for: Quantification of Elemental Contaminants in Unregulated Water across Western Navajo Nation
Source: Int J Environ Res Public Health. 2019 Jul 31;16(15):2727. doi: 10.3390/ijerph16152727 (PMC6696199; doi:10.3390/ijerph16152727)
Supplement: Supplementary file 1 [file ijerph-16-02727-s001.zip › ijerph-535326-supplementary.xlsx]

## Sheet: 75As
Water Inventory: Editted 31 December 2017								2014 Season Comparison						Arsenic
Sample Identification	Other Names	Average Latitude	Average Longitude	Chapter	Date(s) of Collection	Number of Times Sampled	Overall Reported Average (ug/L)	Spring Average (ug/L)	Fall Average (ug/L)	2017 Average	2015 Average	2014-2013 Average		As Analysis	Date of Analysis	As Analysis	Date of Analysis	As Analysis	Date of Analysis	Average Concentration
Duck Pond	Birdsprings Abandoned House	35.2985	-110.805	Bird Springs	2014-03-19	1	8.73444	-	-					9.18498	2014-03-27	7.96747	2014-05-23	9.05088	2014-10-23	7.01087	2014-05-05
308-4		36.2827	-110.145	Black Mesa	19 Mar 14, 14 Aug 14	2	2.05198	2.00556	2.0984					1.80192	2014-03-27	2.2092	2014-05-23	2.22868	2014-10-23	1.96811	2014-10-24	1.41681	2014-05-05	1.45973	2015-05-08
311-4		36.3437	-110.062	Black Mesa	19 Mar 14, 14 Aug 14	2	0.616583	0.318826	0.914341					0.29547	2014-03-27	0.342182	2014-05-23	1.105	2014-10-23	0.723677	2014-10-24	-0.455477	2015-05-06	-0.152955	2015-05-08
Shadow Mountain Well		36.0338	-111.441	Bodaway-Gap	2017-10-14	1	1.30628	-	-					1.30628	2017-12-18	4.29034	2018-02-01
Hidden Spring		36.1894	-111.395	Bodaway-Gap	2017-10-14	1	9.84026	-	-					8.67947	2017-12-18	13.3226	2018-02-01
Bitter Spring Well		36.6065	-111.66	Bodaway-Gap	2017-10-14	1	0.621472	-	-					-1.15992	2017-12-18	1.24294	2018-02-01
T2-606		36.3011	-111.443	Bodaway-Gap	10 Jan 14, 12 Aug 14	2	3.30828	3.19154	3.42501					3.53748	2014-02-07	2.54535	2014-03-27	3.19065	2014-05-22	3.3529	2014-10-23	3.49711	2014-10-24	1.72137	2014-05-05	3.4927	2015-05-27
Tappen Spr Apr 18				Cameron		1	1.86778			1.86778
Janis Spr Apr 18				Cameron		1	2.8171			2.8171
Cam Ag Plot May 18				Cameron		1	0.627511			0.627511
3A-PHS-9	Little Colorado Spring	35.8612	-111.396	Cameron	21 Jan 2013, Apr 18	2	0.570317	0.477466	0.808705	0.424781				-1.13853	2013-03-07	0.597023	2014-02-07	0.450081	2014-03-27	0.385292	2014-05-22	1.13995	2014-10-23	1.14172	2015-05-28
Cameron Trading Post		35.8752	-111.413	Cameron	2014-01-08	1	1.02246	0.942106	1.10282					3.28524	2014-02-07	1.02997	2014-03-27	0.854245	2014-05-22	1.10282	2014-10-24	1.62672	2015-05-27
3K-331		35.7691	-111.407	Cameron	2017-06-26	1	0.0330127	-	-					0.0660253	2017-11-23	-0.920433	2018-12-18	0.881379	2015-01-31
Shallow Well		35.7549	-111.368	Cameron	2017-06-26	1	1.0393	-	-					1.00414	2017-11-23	1.07446	2017-12-18	2.01382	2015-01-31
3T-527		35.8538	-111.45	Cameron	2017-10-14	2	Below Detect	-	-					4.38376	2018-02-01	-0.927722	2017-12-18
Baby Rock Spring	8A-PHS-30	36.7471	-110.054	Chilchinbeto	2017-06-27	1	3.40319	-	-					4.92862	2018-01-31	3.45642	2017-11-23	3.34997	2017-12-18
8K-443		36.5037	-109.981	Chilchinbeto	18 Mar 15, 27 Jun 17	1	4.05279							3.15022	2017-11-23	4.95535	2017-12-18	5.223	2015-01-31
8A-121		36.5615	-110.023	Chilchinbeto	2017-06-27	1	3.735	-	-					3.19004	2017-11-23	4.27996	2017-12-18	4.43442	2015-01-31
10T-548		36.082	-109.621	Chinle	18 Mar 15, 18 Jul 16	1	0.158595							-0.0401546	2017-11-23	0.31719	2018-01-31
10R-116	No DAPL, 102-166	36.2666	-109.601	Chinle	18 Mar 15, 13 Oct 17	1	5.68335			6.43706	4.92964			6.43706	2017-12-18	12.007	2018-02-01	4.92964	2015-05-06
11T-505		36.1813	-109.286	Chinle	2017-10-07	1	Below Detect							0.489483	2015-05-08	-0.201847	2017-11-23	0.893979	2018-02-01
Green Dino		36.1624	-109.571	Chinle	2017-10-13	1	Below Detect							-1.00584	2017-12-18	1.29244	2018-02-01
10K-248		36.2932	-109.501	Chinle	2017-10-13	1	Below Detect							-1.12241	2017-12-18	1.42505	2018-02-01
10R-54		36.1186	-109.58	Chinle	2017-10-13	1	3.60224							3.60224	2017-12-18	7.51329	2018-02-01
Balokai		35.6808	-111.28	Coalmine Mesa	2013-01-19	1	7.57045					7.38658		1.59875	2013-03-07	8.12205	2014-02-07	8.28743	2014-03-27	2.44462	2014-05-22	7.57986	2014-10-23	6.29246	2015-05-28
3A-149		35.9498	-111.068	Coalmine Mesa	2014-01-08	1	0.551883					0.551883		1.63698	2014-02-07	0.444199	2014-03-27	0.379239	2014-05-22	0.832212	2014-10-24	1.17858	2015-05-28
TCOB	New Windmill	35.9166	-111.019	Coalmine Mesa	2014-01-08	1	0.269757					0.269757		1.62034	2014-02-07	0.287719	2014-03-27	0.251794	2014-05-22	0.569164	2014-10-24	1.08695	2015-05-28
3K-327		35.9167	-111.018	Coalmine Mesa	2015-03-16	1	Below Detect				Below Detect			-0.440463	2015-05-06
Clay Well Spring		35.8744	-111.34	Coalmine Mesa	2017-10-14	1	170.289			170.289				170.289	2017-12-18	208.885	2018-02-01
Paddock Well		35.701	-111.26	Coalmine Mesa	2017-10-14	1	26.9238			26.9238				26.9238	2017-12-18	39.6076	2018-02-01
Tohatchi Spring		35.6872	-111.102	Coalmine Mesa	19 Jan 13, 27 Jun 17	2	30.3946	-	-	28.0702		32.719		13.6849	2013-03-07	46.9161	2014-02-07	41.0921	2014-03-27	21.8928	2014-05-22	36.9017	2014-10-23	30.9893	2015-05-28	28.0702	2017-11-23	82.0075	2017-12-18	30.577	2015-01-31
Badger Springs	Na-ha-chitti Spring, 3A-PHS-36	35.6406	-111.196	Coalmine Mesa	19 Jan 13, 27 Jun 17	2	27.5757	-	-	29.4036		25.7478		10.2073	2013-03-07	36.5251	2014-02-07	31.5951	2014-03-27	18.9056	2014-05-22	26.7427	2014-10-23	22.192	2015-05-28	29.4036	2017-11-23	42.983	2017-12-18
3T-539	Cameron Windmill	35.8379	-111.356	Coalmine Mesa	19 Jan 13, 14 Oct 17	2	Below Detect			Below Detect		0.784038		-0.869715	2013-03-07	4.8397	2014-02-07	0.617333	2014-03-27	0.317579	2014-05-22	1.4172	2014-10-23	-0.927722	2017-12-18	2.32726	2018-02-01
FIASA Well		36.0378	-111.208	Coalmine Mesa	8 Jan 14, 16 Mar 15, Mar 18	3	1.01473			0.85535	1.39454	0.794299		0.656886	2014-03-27	0.962945	2014-02-07	0.538643	2014-05-22	1.18737	2014-10-23	1.39454	2015-05-27
3K-312		36.0116	-111.048	Coalmine Mesa	8 Jan 14, 16 Mar 15	2	Below Detect				0.0907872	0.696672		0.628678	2014-02-07	0.473182	2014-03-27	0.484475	2014-05-22	1.13236	2014-10-23	-0.317918	2015-05-06	0.181574	2015-05-11	1.3401	2015-05-27
3T-540	NWO	35.9183	-111.06	Coalmine Mesa	8 Jan 14, 16 Mar 15	2	0.766282				1.08697	0.445591		0.302344	2014-03-27	0.588837	2014-10-24	1.00537	2015-05-11	1.16858	2015-05-27
3K-328	Cold Springs	35.8415	-111.034	Coalmine Mesa	8 Jan 14, 16 Mar 15	2	Below Detect				0.0586574	0.233091		0.227016	2014-02-07	0.234891	2014-03-27	0.231292	2014-05-22	0.69086	2014-10-24	0.0586574	2015-05-11	1.05163	2015-05-28
3T-547		35.7925	-111.044	Coalmine Mesa	8 Jan 14, 16 Mar 15	2	1.58962				1.88422	1.29502		3.50641	2014-02-07	1.35498	2014-03-27	1.23505	2014-05-23	1.7115	2014-10-24	0.659274	2015-05-06	1.72028	2015-05-11	2.04816	2015-05-28
Pond 461		35.711	-111.313	Coalmine Mesa	14 Aug 15, 26 Jun 17	2	6.87721			4.50216	9.25227			4.50216	2017-11-23	15.1351	2017-12-18	9.25227	2015-01-31				4.92964
1T-505		36.6181	-111.454	Coppermine	2014-08-12	1	1.2145					1.2145		1.2145	2014-10-24
1A-115		36.3941	-111.418	Coppermine	17 Mar 14, 12 Aug 14, Mar 18	3	2.20154	2.05413	2.27237	2.27811	2.16325			2.04731	2014-03-27	2.06095	2014-05-23	2.45623	2014-10-23	2.08852	Fall	2014-10-24	1.21058	2015-05-06	1.35453	2015-05-08
1K-203		36.4732	-111.414	Coppermine	17 Mar 14, 12 Aug 14	2	1.76523	1.54628	1.98418		1.76523			1.49369	2014-03-27	1.59886	2014-05-23	1.88399	2014-10-23	2.08437		2014-10-24	0.481757	2015-05-06	2.78447	2015-05-27
1T-518		36.5526	-111.399	Coppermine	17 Mar 14, 12 Aug 14	2	1.4642	1.03848	1.88992		1.4642			1.08926	2014-03-27	0.987708	2014-05-23	1.92362	2014-10-23	1.85621		2014-10-24	0.392299	2014-05-05	2.30959	2015-05-27
17T-555		35.6939	-109.713	Cornfields	2014-03-18	1	8.1256					8.1256		8.54879	2014-03-27	7.7024	2014-05-23	8.8729186984196 - Spring	12.4514417668788 - Fall	2014-10-10		6.36274	2015-05-06	9.06369	2015-05-08
Tóbein'hidziil		35.5842	-109.766	Cornfields	18 Jul 16, 27 Jun 17	1	8.13759				8.59615	7.67904		7.67904	8.59618	2017-11-23	8.59611	2017-12-18	8.30544	2018-01-31		6.60506	2018-01-31
17T-522		35.6252	-109.794	Cornfields	18 Mar 14, 27 Jun 17	2	32.6229			29.0966		36.1492		33.6853	2014-03-27	38.6131	2014-05-23	36.7866	34.3388676377521 - Fall	2014-10-10		22.5015	2015-05-27	26.1569	2015-05-27	29.4588	2015-05-28	27.0616	2017-11-23	31.1317	2017-12-18	28.3513	2015-01-31
Gangster Native		35.6972	-109.657	Cornfields	18 Mar 15, 18 Jul 16, 27 Jun 17	3	2.27268			2.07801	2.46735			2.46735	2015-05-06	1.9064	2.08249	2017-11-23	2.24513	2017-12-18		3.22686	3.73905	2018-01-31
8K-436		36.8037	-110.021	Dennehotso	2014-03-18	1	0.884394					0.884394		0.710159	2014-03-27	0.842234	2014-05-23	1.10079	2014-10-23	-0.0779905		2015-05-06
Natural Springs 576		36.9422	-109.705	Dennehotso	2015-03-17	1	Below Detect				Below Detect			0.000106934	2015-05-06
Kiishzhinii-be-toh Spring		36.9299	-109.856	Dennehotso	2017-06-27	1	3.12883			3.12883				1.58893	2017-11-23	4.68927	2017-12-18	3.1083	2015-01-31
8T-536		37.0035	-109.771	Dennehotso	2017-06-27	1	2.79411			2.79411				1.73282	2017-11-23	3.71054	2017-12-18	2.93896	2015-01-31
8T-535		36.9832	-109.761	Dennehotso	2017-06-27	1	1.50101			1.50101				1.10734	2017-11-23	1.89707	2017-12-18	1.4986	2015-01-31
8T-509		36.8985	-109.808	Dennehotso	2017-06-27	1	Below Detect			Below Detect				0.0847395	2017-11-23	-0.48034	2017-12-18	0.644984	2015-01-31
Tselichee Spring	Tse-li-chi-hateh	37.02	-109.845	Dennehotso	18 Mar 15, 27 Jun 17	2	5.45515			5.84966	5.06064			5.06064	2015-05-06	4.97483	2017-11-23	6.72448	2017-12-18	5.13162		2015-01-31
Tó'eἱ'iina	Baby Rocks	36.815	-109.892	Dennehotso	18 Mar 14, 18 Jul 16, 27 Jun 17	3	Dependant on Water Level			3.40319		18.5664		18.4241	2014-03-27	18.9288	2014-05-23	18.3461	2014-10-23	3.45642		2017-11-23	3.34997	2017-12-18
7K-369	507-1	35.3946	-110.201	Dilkon	2014-01-09	1	4.85237					4.85237		5.24281	2014-02-07	4.85059	2014-03-27	4.46372	2014-05-22	4.61787		2014-10-23	4.40837	2015-05-27
Tsegi Tó		35.3168	-110.242	Dilkon	2015-03-18	1	6.4699				6.4699			6.4699	2015-05-06
USPHS Sunglasses		35.3298	-110.397	Dilkon	2017-06-27	1	0.868503			0.868503				1.18659	2017-11-23	0.550417	2017-12-18	1.59925	2015-01-31
Silver Tank		35.3206	-110.398	Dilkon	2017-06-27	1	0.768226			0.768226				0.768226	2017-11-23	1.76946	2017-12-18	1.11482	2015-01-31
Castle Butte		35.326	-110.325	Dilkon	2017-06-27	1	48.1183			48.1183				47.0512	2017-11-23	49.1853	2017-12-18	41.0202	2015-01-31
Tohanldi Wash		35.3048	-110.458	Dilkon	2017-05-21	1	53.9877			53.9877				53.9877	2017-12-18	28.5735	2015-01-31
Nora's House		35.2947	-110.493	Dilkon	2017-05-21	1	43.4668			43.4668				43.4668	2017-12-18	21.9849	2015-01-31
Coyote Wash		35.3442	-110.466	Dilkon	2017-05-21	1	22.5922			22.5922				22.0955	2017-11-23	23.572	2017-12-18	22.6317	22.0698	2015-01-31
07K-367		35.3946	-110.201	Dilkon	3 Apr 14, 12 Aug 14	2	4.5853	4.69771	4.47288			4.5853		5.862	2014-02-14	4.57959	2014-03-27	4.81584	2014-05-22	4.47288	2014-10-24
Dilkon Church		35.3863	-110.314	Dilkon	24 Oct 14, 18 July 16, 26 Jun 17, Mar 18	4	6.61935			7.84543		5.39328		5.39328	2015-05-27	7.6988	2017-11-23	6.54739	2017-11-23	8.45776		2017-12-18	7.82295	8.57696	2015-01-31
ASONDW		35.2263	-110.297	Dilkon	24 Oct 14, 18 Mar 15, 13 Oct 17, Mar 18	4	31.8526			29.7753	20.157			20.9253	2015-05-06	19.3887	2015-05-27	31.8526	2017-12-18	43.1161		2018-02-01
Sunflower Springs	Backroads	35.3026	-110.219	Dilkon	24 Oct 14, 18 Mar 15, 18 July 16, 26 Jun 17	4	28.6049			28.5382	28.6715			30.901	26.1754	2017-11-23	44.4309	2017-12-18	38.6599	42.0727		2015-01-31	28.6715	2015-05-27
Coyote Springs Navajo	Handpump Wash	35.3215	-110.422	Dilkon	9 Jan 14, 24 Oct 14, 18 July 16, 21 May 17, 27 Jun 17, Mar 18	6	26.3275	25.2898	28.8843	24.8084		27.0871		10.3821	2013-03-07	29.0933	2014-02-07	29.0847	2014-03-27	28.4751	2014-05-23	25.2898	2014-10-24	25.3298	2015-05-27	27.0098	2017-12-18
303-11		36.2715	-110.356	Forest Lake	2014-03-19	1	Below Detect					Below Detect		0.308294	2014-03-27	-0.0178959	2014-05-23	1.60366	2014-10-23	1.1235777418917 - Fall		2014-10-24	-0.453927	2015-05-06	-0.0886119	2015-05-08
303-10		36.2249	-110.401	Forest Lake	2014-03-19	1	0.298181					0.298181		0.328414	2014-03-27	0.267948	2014-05-22	0.779677	2014-10-23	0.360281		2014-10-24	-0.469614	2014-05-05	-0.195832	2015-05-08
303-12		36.2739	-110.396	Forest Lake	2014-03-19	1	0.245563					0.245563		0.217877	2014-03-27	0.273249	2014-05-23	0.637098	2014-10-23	-0.51841		2014-05-05
309-1		36.2942	-110.302	Forest Lake	19 Mar 14, 14 Aug 14	2	0.654629	0.351187	0.958072					0.327864	2014-03-27	0.37451	2014-05-23	0.958072	2014-10-23	-0.48034		2015-05-06
Bigoak Sheep Camp	Oak Spring Sheep Camp	35.5824	-109.199	Fort Defiance	2014-04-03	1	Below Detect					Below Detect		0.559384	2014-05-22	-0.197676	2014-05-05
Bigoak Trail Spring		35.5824	-109.199	Fort Defiance	2014-04-03	1	1.0854					1.0854		1.0854	2014-05-22	1.62967	2014-10-23	0.607111	2014-05-05
17M-246		35.6473	-109.831	Greasewood	2014-03-18	1	14.8448					14.8448		19.6506	2014-03-27	12.7454	2014-05-23	12.1385	2014-10-23	9.95766		2014-05-05	8.84161	2015-05-11
17M-203		35.5499	-109.922	Greasewood	2017-06-27	1	5.43626			5.43626				3.10955	2017-11-23	5.7516	2017-12-18	5.12091	2015-01-31
17T-519		35.613	-109.847	Greasewood	19 Mar 14, 14 Aug 14	2	0.794481	0.597155	0.991807			0.794481		0.604092	2014-03-27	0.590218	2014-05-23	1.05332	2014-10-24	0.930297	2014-10-24
17T-568		35.5183	-109.83	Greasewood	9 Jan 14, 18 July 16, 27 Jun 17	3	89.8986			83.4879		96.3093		109.791	2014-02-07	109.439	2014-03-27	95.3765	2014-05-23	84.113		2014-10-24	68.7519	2015-05-28	83.845	2017-11-23	83.1308	2017-11-23	103.617	2017-12-18	92.6681	87.3129	2015-01-31
17M-340		35.4896	-109.87	Greasewood	9 Jan 14, 18 July 16, 27 Jun 17	3	19.8489			21.4917		18.2061		27.7403	2014-02-07	18.6614	2014-03-27	18.0792	2014-05-22	19.1213		2014-10-24	16.9624	2015-05-28	20.3095	2017-11-23	10.3035	2017-11-23	13.136	2017-12-18	22.6739	12.9485	2015-01-31
Hard Rock Spring		36.0328	-110.502	Hard Rock	2014-03-19	1	0.325104					0.325104		0.297592	2014-03-27	0.352617	2014-05-23	0.754793	2014-10-23	-0.23521		2015-05-08	-0.462337	2014-05-05	1.27949	2015-05-27
Middle Spring		35.3246	-110.15	Indian Wells	2014-10-24	1	3.36425					3.36425		3.36425	2015-05-27
Spring Wash		35.4034	-110.022	Indian Wells	2014-10-24	1	9.24741					9.24741		9.24741	2015-05-27
Handpump near Helan Yazzie		35.3816	-110.175	Indian Wells	2014-10-24	1	5.9782					5.9782		5.9782	2015-05-27
Belin Windmill	2010-203 Windmill	35.3863	-110.056	Indian Wells	9 Jan 14, 24 Oct 14, 26 Jun 17	3	13.5721	12.6016	14.4828	13.6021		13.5422		16.9125	2014-02-07	13.8143	2014-03-27	14.6027	2014-05-23	12.6016		2017-12-18	13.6021	2015-01-31
Dog Springs		35.3738	-110.09	Indian Wells	19 Jan 13, 9 Jan 14, 24 Oct 14	3	4.61689	4.41156	4.82221			4.61689		0.446287	2013-03-07	5.15803	2014-02-07	4.82736	2014-03-27	4.48123		2014-05-22	4.68333	2014-10-23	4.48329	4.06807	2015-05-27
Sugar Bowl Springs		35.4016	-110.141	Indian Wells	19 Jan 13, 9 Jan 14, 24 Oct 14	3	7.71479	7.47665	7.95294			7.71479		1.6055	2013-03-07	8.10014	2014-02-07	8.74312	2014-03-27	7.01555		2014-05-23	7.90597	2014-10-23	4.58159	2015-05-11	7.04733	2015-05-27
Solar P Springs	170593	35.3509	-109.894	Indian Wells	9 Jan 14, 18 Mar 15, 18 July 16, 26 Jun 17	4	41.9463			46.1604	34.0762	45.6023		49.9629	2014-02-07	42.5083	2014-03-27	44.3356	2014-05-23	36.6153		2015-05-06	31.5372	2015-05-27	29.6086	2017-11-23	27.828	2017-11-23	42.8023	2017-12-18	39.5634	49.5184	2018-01-31
H-123 Spring		35.3245	-110.005	Indian Wells	9 Jan 14, 18 Mar 15, 18 July 16, 26 Jun 17	4	17.0492			15.9373	15.6898	19.5204		21.4462	2014-02-07	17.9647	2014-03-27	19.1503	2014-05-22	17.3433		2014-10-23	15.6898	11.2571	2015-05-11	13.8421	2017-11-23	15.7434	2017-11-23	15.7649	2017-12-18	14.2344	16.3037	2015-01-31
USPHS 757 Well	Aunt Suzy, Aunt Suzie	35.326	-110.016	Indian Wells	9 Jan 14, 24 Oct 14, 18 Mar 15, 18 July 16, 26 Jun 17	5	Dependant on Water Level	11.1995	11.4775	25.3173	9.80864	11.1995		14.5605	2014-02-07	10.2443	2014-03-27	11.8767	2014-05-22	11.4775		2014-10-23	18.1932	2015-05-06	9.80864	2015-05-27	22.8919	18.7653	2017-11-23	25.3521	2017-12-18	24.4155	26.1842	2015-01-31
2K-322		36.7669	-110.678	Inscription House	17 Mar 14, 12 Aug 14, 16 Mar 15	3	Below Detect				Below Detect	0.386176		0.377624	2014-03-27	0.394729	2014-05-23	1.02779	2014-10-23	0.828124		2014-10-24	-0.446244	-0.439146	2015-05-06	1.40102	2015-05-27
REZ		35.7361	-109.935	Jeddito	2014-03-18	1	0.223596					0.223596		0.225521	2014-03-27	0.221671	2014-05-22
Hi	7H-1	35.7611	-109.937	Jeddito	3 Apr 14, 27 Jun 17	1	Below Detect			Below Detect		Below Detect		0.306857	2014-05-22	1.04783048425073 - Fall	2014-10-24	-0.0173549	2015-05-08	0.132914		2015-05-11	-0.0218093	-0.0662678	2017-11-23	-0.350131	2017-12-18	0.331404	0.42722	2015-01-31
17T-589		35.7757	-109.889	Jeddito	2014-04-03	1	16.2537					16.2537		16.2537	2014-05-22	17.158201183359 - Fall	2014-10-24	12.4987	2015-05-08	12.4567		2015-05-11
Jeddito Hand Pump		35.7814	-110.133	Jeddito	19 Mar 14, 14 Aug 14	2	1.37059	1.27185	1.46933			1.37059		1.69549	2014-03-27	0.848216	2014-05-23	1.36754	2014-10-23	1.57112		2014-10-24	0.265465	2014-05-05	1.93249	2015-05-27
517-2		35.7966	-110.13	Jeddito	19 Mar 14, 14 Aug 14	2	2.37658	2.18338	2.56977			2.37658		2.09214	2014-03-27	2.27462	2014-05-23	2.56977	2014-10-23	1.35182		2014-05-05
Boom, Boom, Boom		35.7728	-110.1	Jeddito	19 Mar 14, 14 Aug 14	2	0.543314	0.393251	0.693377			0.543314		0.375043	2014-03-27	0.411459	2014-05-23	0.736486	2014-10-23	0.650268		2014-10-24	-0.40026	2015-05-06	1.2499	2015-05-27
8K-401		36.7272	-110.381	Kayenta	2014-03-18	1	1.33341					1.33341		1.12456	2014-03-27	1.54226	2014-05-22	1.69925	2014-10-23	0.394505		2014-05-05	1.63517	2015-05-11	1.19436	2017-11-23
Water Spring		36.7719	-110.362	Kayenta	2014-03-18	1	0.872259					0.872259		1.0469	2014-03-27	0.697621	2014-05-22	1.47375	2014-10-23
Little Pond		36.6438	-110.479	Kayenta	2014-03-18	1	0.875405					0.875405		0.917913	2014-03-27	0.832897	2014-05-23	1.05489	2014-10-23	-0.0521108		2014-05-05
Little Pond 2		36.6406	-110.472	Kayenta	2014-03-18	1	1.41487					1.41487		1.41753	2014-03-27	1.41221	2014-05-22	1.61493	2014-10-23	0.325019		2014-05-05
Ground Water	Grey Rock	36.6402	-110.47	Kayenta	2014-03-18	1	0.71676					0.71676		1.01699	2014-03-27	0.416527	2014-05-23	1.05044	2014-10-23
8T-510		36.624	-110.463	Kayenta	2014-03-18	1	1.47772					1.47772		1.47772	2014-05-22	1.99304	2014-10-23	1.24946964697999 - Fall	2014-10-24	0.504765		2014-05-05	0.610664	2015-05-08
8T-540		36.7068	-110.29	Kayenta	18 Mar 14, 13 Aug 14	2	1.07226	1.20563	0.938885			1.07226		1.5504	2014-03-27	0.860871	2014-05-23	1.22686	2014-10-23	0.938885		2014-10-24
8K-441	Untouched Cows, Cow Tanks	36.7855	-110.078	Kayenta	18 Mar 14, 27 Jun 17	2	1.21082			1.36241		1.05924		1.02401	2014-03-27	1.09447	2014-05-23	1.62775	2014-10-23	0.179696		2014-05-05	0.522676	2015-05-11	0.688565	2017-11-23	2.30508	2017-12-18	1.09357	2015-01-31
Water Is Life		36.6761	-110.401	Kayenta	18 Mar 14, 13 Aug 14	2	Below Detect	Below Detect	Below Detect			Below Detect		0.245422	2014-03-27	-0.0856676	2014-05-23	0.785915	2014-10-23	0.668451		2014-10-24	-0.460559	2014-05-05	1.20902	2015-05-27
M-PHS-10		36.8504	-111.331	Lechee	12 Aug 14, 19 Jul 16	1	10.2165					10.2165		10.2165	2014-10-24	6.31588	2015-05-27
1T-509		36.8848	-111.36	Lechee	17 Mar 14, 12 Aug 14, Mar 18	3	1.25806	0.887997	1.62813	0.343387		1.25806		0.941784	2014-03-27	0.83421	2014-05-22	1.52774	2014-10-23	1.72852		2014-10-24	0.156916	2014-05-05	2.22124	2015-05-27
1K-220		36.6152	-111.184	Lechee	17 Mar 14, 12 Aug 14	2	1.72998	1.73911	1.72085			1.72998		1.73911	2014-03-27	1.98293	2014-10-23	1.015	2014-10-24	0.391005		2015-05-06	1.45878	2015-05-27
Dipping/Dry Well		35.5556	-111.188	Leupp	2013-01-19	1	3.70631					3.70631		0.125933	2013-03-07	3.67958	2014-02-07	3.98562	2014-03-27	3.45372		2014-05-22	3.92524	2014-10-23	3.38832	2015-05-28
5T-537		35.5546	-111.156	Leupp	19 Jan 13, 14 Oct 17	1	1.99303			1.99303				-1.14382	2017-12-18	1.99303	2018-02-01
Leupp Farm		35.329	-111.008	Leupp	2017-10-14	1	5.12729			5.12729				1.45684	2017-12-18	5.12729	2018-02-01
5T-518		35.303	-110.994	Leupp	2017-10-14	1	3.07933			3.07933				0.147093	2017-12-18	3.07933	2018-02-01
5T-526		35.2419	-110.96	Leupp	2017-10-14	1	1.41738			1.41738				1.41738	2018-02-01
5K-506		35.2447	-110.972	Leupp	2017-10-14	1	0.918952			0.918952				-1.31882	2017-12-18	0.918952	2018-02-01
5M-108		35.3012	-111.101	Leupp	2017-10-14	1	1.84028			1.84028				1.84028	2018-02-01
5K-315		35.2935	-111.154	Leupp	2017-10-14	1	0.954807			0.954807				-1.41275	2017-12-18	0.954807	2018-02-01
Round Church Solar	Round Cedar Church	35.3125	-111.219	Leupp	2017-10-14	1	0.844882			0.844882				-1.48944	2017-12-18	0.844882	2018-02-01
Phelps Well		35.3548	-111.225	Leupp	2017-10-14	1	0.827269			0.827269				-1.39969	2017-12-18	0.827269	2018-02-01
5T-529	Windmill Well #1	35.4316	-111.112	Leupp	19 Jan 13, 14 Oct 17	2	2.37139			3.03373		1.70905		-0.854194	2013-03-07	1.70905	2014-02-07	0.929368	2014-03-27	0.688306		2014-05-22	1.46573	2014-10-23	1.24193	2015-05-27	1.37288	2015-05-28	3.03373	2018-02-01
Chuska Mountain Spring		36.4526	-109.17	Lukachukai	2017-10-07	1	2.96797			2.96797				2.96797	2017-11-23	4.70649	2015-01-31
Lukachukai Rodeo		36.4117	-109.244	Lukachukai	2017-10-07	1	Below Detect			Below Detect				-0.323338	2017-11-23	0.581463	2018-02-01
11K-252		36.355	-109.329	Many Farms	2017-10-07	1	Below Detect			Below Detect				-0.38319	2017-11-23	0.54161	2018-02-01
10T-565		36.3726	-109.401	Many Farms	2017-10-13	1	1.00486			1.00486				-1.35263	2017-12-18	1.00486	2018-02-01
10T-520		36.3503	-109.428	Many Farms	2017-10-13	1	0.761513			0.761513				-1.09671	2017-12-18	0.761513	2018-02-01
10K-213		36.3502	-109.48	Many Farms	2017-10-13	1	1.81914			1.81914				-0.822824	2017-12-18	1.81914	2018-02-01
9T-555		36.9472	-109.4	Mexican Water	17 Mar 15, Mar 18	2	14.4436			19.2879	9.59942			9.59942	2015-05-06
Navajo Mountain Spring	San Juan Spring	37.146	-110.7	Navajo Mountain	18 Mar 14, 13 Aug 14	2	2.12959	1.91641	2.34277			2.12959		1.86479	2014-03-27	1.96804	2014-05-23	2.34277	2014-10-23	1.16331		2014-05-05
2T-525		37.1187	-110.618	Navajo Mountain	18 Mar 14, 13 Aug 14	2	2.27266	2.21234	2.33298			2.27266		2.43018	2014-03-27	1.99449	2014-05-23	2.33298	2014-10-23	1.01323		2014-05-05
2T-525 (Filtered)		37.1187	-110.618	Navajo Mountain	18 Mar 14, 13 Aug 14	2	1.18996	1.04784	1.33207			1.18996		1.04773	2014-03-27	1.04795	2014-05-22	1.33207	2014-10-23	0.0462174		2014-05-05
2A-93		36.9441	-110.791	Navajo Mountain	17 Mar 14, 12 Aug 14, 16 Mar 15, Mar 18	4	3.96746	4.00024	3.72641	4.17573	2.84697	3.86333		4.34323	2014-03-27	3.65725	2014-05-22	3.51009	2014-10-23	3.72641		2014-10-24	2.24526	3.24435	3.03121	2015-05-06	2.86708	2015-05-08
Two Tanks		36.9792	-110.833	Navajo Mountain	17 Mar 14, 12 Aug 14, 16 Mar 15	3	3.58008	3.97872	3.94498		3.19831	3.96185		3.67572	2014-03-27	4.23179	2014-05-23	3.97872011668514 - Spring	3.94498373239994 - Fall	2014-10-10		2.30313	3.35808	2015-05-06	3.03855	2015-05-08
Salt Trail Road Pump	Place They Haul Water (Translate)	36.9591	-110.811	Navajo Mountain	17 Mar 14, 12 Aug 14, 16 Mar 15, 26 Jun 17	4	3.63708	3.99437	3.82319	4.10253	2.89995	3.90878		3.99437	2014-05-23	3.86723344460557 - Spring	3.8231854618618 - Fall	2014-10-10	2.77007	2015-05-06		3.02983	2015-05-08	3.84638	2017-11-23	4.35868	2017-12-18	3.69719	2015-01-31
2A-PHS-8	Haystack	36.9805	-110.881	Navajo Mountain	17 Mar 14, 12 Aug 14, 16 Mar 15, 19 Jul 16, 26 Jun 17	5	21.4002	20.4419	22.9053	21.1268	17.2094	21.6736		20.7015	2014-03-27	20.7328	2014-05-22	20.4419	22.9052560065929 - Fall	2014-10-10		16.1837	2015-05-06	18.2351	2015-05-08	21.2404	21.1742	2017-11-23	21.3908	2017-12-18	20.8155	26.8272	2015-01-31
Big Spring	Pine Spring	35.4613	-109.145	Oak Springs	2014-04-03	1	3.27664					3.27664		3.27664	2014-05-22
8AI-3		37.0424	-110.231	Oljato	2014-08-13	1	0.562075					0.562075		0.562075	2015-05-08
Trainrock Well		37.0823	-110.287	Oljato	2014-08-13	1	1.5764					1.5764		1.5764	2014-10-24	2.98133	2015-05-27
Holiday Mesa Spring		37.0511	-110.347	Oljato	2014-08-13	1	0.938237					0.938237		0.938237	2014-10-24	0.212775	2015-05-08
Holiday Mesa Spring 2		37.053	-110.343	Oljato	2014-08-13	1	Below Detect					Below Detect		0.354474443252923 - Fall	2014-10-24	-0.211226	2015-05-08
8K-422		37.0438	-110.355	Oljato	2014-08-13	1	1.70183					1.70183		1.70182763123543 - Fall	2014-10-24	0.43731	2015-05-08
Wagon Trail Spring		37.1329	-110.101	Oljato	2015-03-18	1	0.319206					0.319206		0.319206	2015-05-06
Hole in the Ground 1		37.0281	-110.101	Oljato	2015-03-18	1	1.50436					1.50436		1.50436	2015-05-06
Moonlight Water		37.024	-110.304	Oljato	2015-03-18	1	0.536409					0.536409		0.536409	2015-05-06
Cottonwood Spring - Monument Valley		37.0226	-110.309	Oljato	2015-03-18	1	1.10728					1.10728		1.10728	2015-05-06	3.37386	2015-05-28
8AI-1		37.0213	-110.327	Oljato	2015-03-18	1	Below Detect					Below Detect		-0.234334	2015-05-06
I'm Fat Hill Well		37.0053	-110.327	Oljato	2015-03-18	1	0.209329					0.209329		0.209329	2015-05-06
Goulding Well		37.005	-110.218	Oljato	2015-03-18	1	0.131822					0.131822		0.131822	2015-05-06
Oljato Wash Hand Pump		36.9261	-110.335	Oljato	2017-06-27	1	4.90557			4.90557				4.43282	2017-11-23	5.38782	2017-12-18	4.89607	2015-01-31
8K-402		36.9544	-110.208	Oljato	18 Mar 14, 13 Aug 14, 26 Jun 17	3	1.09402	1.25535	1.50247	0.809121		1.37891		1.19091	2014-03-27	1.31979	2014-05-23	1.57961	2014-10-23	1.42534		2014-10-24	0.377916	2014-05-05	1.77023	2015-05-27	0.809121	2017-12-18	2.05583	2015-01-31
308-1		36.2154	-110.237	Piñon	19 Mar 14, 14 Aug 14, Mar 18	3	0.558074	0.389968	0.870398	0.413857		0.630183		0.354356	2014-03-27	0.425579	2014-05-23	0.870398	2014-10-23	-0.382917		2015-05-06
Holey Tank	East of Pinon, Navajo Rt 4	36.0637	-110.128	Piñon	22 Mar 14, 14 Aug 14	2	1.19265	1.19265	Dry			1.19265		1.19265	2014-10-23
12T-323		36.6065	-109.02	Red Valley	2017-10-05	1	2.88476					2.88476		0.958059	2017-11-23	2.88476	2018-02-01
12T-329		36.6638	-109.004	Red Valley	2017-10-06	1	1.93098			1.93098				1.93098	2017-11-23	3.23287	2015-01-31
9T-580		36.7671	-109.378	Rock Point	2015-03-17	1	0.926249				0.926249			0.926249	2015-05-06
Main Spring		36.4149	-109.728	Rough Rock	2014-03-18	1	1.17474					1.17474		1.24967	2014-03-27	0.973385	2014-05-23	1.30115	2014-10-23	0.109312		2014-05-05
10T-235		36.4149	-109.728	Rough Rock	18 Mar 14, 27 Jun 17	2	1.25046			1.15901		1.34191		1.24173	2014-03-27	1.44208	2014-05-23	1.79673	2014-10-23	0.57781		2014-05-05	0.793139	2015-05-06	0.991527	2017-11-23	1.32649	2017-12-18	1.7199	2015-01-31
10T-562		36.4522	-109.832	Rough Rock	18 Mar 14, 27 Jun 17	2	Below Detect			Below Detect		Below Detect		-0.46904	2015-05-06	-0.215543	2017-11-23	-0.655479	2017-12-18	0.640382		2015-01-31
Stone Tank		36.4618	-109.407	Round Rock	2017-10-08	1	0.136272			0.136272				0.136272	2017-11-23	1.14928	2015-01-31
3K-320		36.5708	-110.61	Shonto	2014-03-18	1	0.712978					0.712978		0.537784	2014-03-27	0.0991499	2014-05-23	0.888171	2014-10-23	-0.35492		2014-05-05
2K-300	2R-300	36.5526	-110.702	Shonto	2014-03-18	1	0.569019					0.569019		0.488697	2014-03-27	0.649342	2014-05-23	0.8953	2014-10-23	-0.208358		2014-05-05
103-3		36.4809	-110.709	Shonto	2014-03-18	1	1.31079					1.31079		1.26268	2014-03-27	1.3589	2014-05-22	1.92772	2014-10-23	0.551099		2014-05-05
104-5		36.491	-110.654	Shonto	2014-03-18	1	0.414034					0.414034		0.410334	2014-03-27	0.417735	2014-05-22	1.14261	2014-10-23	-0.350988		2015-05-06
2K-301		36.5367	-110.572	Shonto	2014-03-18	1	1.15406					1.15406		0.822324	2014-10-24	1.48579	2015-05-27
2K-320		36.5709	-110.61	Shonto	2014-08-13	1	0.717513					0.717513		0.717513	2014-10-24	0.0299613	2015-05-08
Paiute Spring		36.8246	-110.615	Shonto	2016-07-19	1	Below Detect			Below Detect				0.073329	2017-11-23	0.318957	2015-01-31
A Little Bit of Water		36.8627	-110.609	Shonto	2016-07-19	1	Below Detect			Below Detect				0.174689	2017-11-23	0.39108	2015-01-31
2T-502		36.5733	-110.516	Shonto	18 Mar 14, 13 Aug 14, Mar 18	3	1.66289	1.35569	1.68117	1.9518		1.51843		1.391	2014-03-27	1.32037	2014-05-23		2014-10-23	1.68117		2014-10-24	0.563988	2014-05-05	0.838321	2015-05-08
2T-504		36.8246	-110.615	Shonto	18 Mar 14, 13 Aug 14, 19 Jul 16	3	0.301842	0.322362	0.512151	0.186428		0.417257		0.322963	2014-03-27	0.321761	2014-05-22	1.03148	2014-10-23	0.512151		2014-10-24	-0.492449	2015-05-06	-0.0739589	2015-05-08	0.0604849	2017-11-23	0.312372	2015-01-31
Zombie 1		35.7463	-109.878	Steamboat	2014-03-18	1	13.2366					13.2366		12.2324	2014-03-27	14.2408	2014-05-23	14.8552869505224 - Spring	23.2488952247892 - Fall	2014-10-10		11.9853	2015-05-06	19.8654	2015-05-08
17M-207		35.6735	-109.891	Steamboat	2014-03-18	1	0.531074					0.531074		0.549004	2014-03-27	0.513143	2014-05-23	1.04135	2014-10-23	0.46358		2014-10-24	-0.230742	2014-05-05	1.31322	2015-05-27
17T-519		35.6658	-109.946	Steamboat	2014-03-18	1	0.597155					0.597155		0.604092	2014-03-27	0.590218	2014-05-23	1.05332	2014-10-23	0.930297		2014-10-24	-0.257713	2015-05-06
Zombie 2		35.7499	-109.818	Steamboat	18 Mar 14, Mar 18	2	36.7098			37.907		35.5127		35.7086	2014-03-27	35.3167	2014-05-23	39.0566647998391 - Spring	40.0227208631157 - Fall	2014-10-10		33.1229	2015-05-06	30.5341	2015-05-28
17M-78	Base of Balokai Mountain	35.843	-109.802	Steamboat	3 Apr 14, 12 Aug 14	2	1.49862	1.17204	1.82519			1.49862		1.17204	2014-05-22	2.51872	2014-10-24	0.15198	2014-05-05	1.13166		2015-05-08
Zombie 3	M/M, Cobra	35.7926	-109.824	Steamboat	3 Apr 14, 12 Aug 14	2	10.0768	8.29908	11.8545			10.0768		8.29908	2014-05-22	11.8545	2014-10-24	12.1453	2015-05-08	5.65299		2015-05-11
Zombie 4	520	35.8246	-109.725	Steamboat	3 Apr 14, 12 Aug 14	2	0.991286	0.483104	1.49947			0.991286		0.483104	2014-05-22	1.49947	2014-10-24	0.393944	2015-05-08	0.210081		2015-05-11
17T-545		35.7385	-109.76	Steamboat	18 Mar 14, 18 Jul 16, 27 Jun 17	3	28.0747			27.5011		28.6484		30.2743	2014-03-27	27.0225	2014-05-23	26.5338253914668 - Spring	29.2916311607796 - Fall	2014-10-10		24.8463	2015-05-06	25.7369	2015-05-08	25.8016	2017-11-23	29.2005	2017-11-23	37.6088	2017-12-18	29.2008	36.7027	2015-01-31
9K-216	Winnie The Pooh	36.8439	-109.368	Sweetwater	2015-03-17	1	0.047584				0.047584			0.047584	2015-05-06
Yellow Metal	9-45	36.7937	-109.391	Sweetwater	2015-03-17	1	1.38134				1.38134			1.38134	2015-05-06
Home Well	Home Well	36.858	-109.45	Sweetwater	2015-03-17	1	19.4421				19.4421			19.4421	2015-05-06
Happy S	9B-17	36.9477	-109.322	Sweetwater	17 Mar 15, Mar 18	2	11.3659			12.7901	9.94169			9.94169	2015-05-06
9T-586		36.8641	-109.31	Sweetwater	2015-03-17	1	Below Detect				Below Detect			-0.385841	2015-05-06
4T-592		36.0606	-109.959	Tachee	2017-10-08	1	5.96256			5.96256				1.60671	2017-11-23	5.96256	2018-02-01
Blue Stone Well		36.1401	-109.978	Tachee	2017-10-08	1	0.286031			0.286031				0.286031	2017-11-23	2.17507	2018-02-01
4T-386		36.2298	-109.892	Tachee	2017-10-08	1	Below Detect			Below Detect				-0.325663	2017-11-23	0.634871	2018-02-01
Blue Gap		36.1714	-109.946	Tachee	2017-10-08	1	1.75891			1.75891				1.75891	2017-11-23	6.11134	2018-02-01
Two Times Well		36.1105	-110.015	Tachee	2017-10-08	1	11.1056			11.1056				11.1056	2017-11-23	19.8072	2015-01-31
White Clay Spring		36.2171	-109.882	Tachee	2017-10-13	1	0.46479			0.46479				0.46479	2017-12-18	1.98082	2018-02-01
Mine Claim 28		36.2447	-109.891	Tachee	2017-10-13	1	1.54051			1.54051				1.54051	2017-12-18	4.78638	2018-02-01
Waterfall Spring		36.2946	-109.832	Tachee	2017-10-13	1	1.80192			1.80192				1.80192	2017-12-18	5.86449	2018-02-01
9T-527		36.9235	-109.181	Teec Nos Pos	2015-03-17	1	0.695451				0.695451			0.695451	2015-05-06
9Y-100		36.9744	-109.246	Teec Nos Pos	2015-03-17	1	2.75452				2.75452			2.75452	2015-05-06
12T-517		36.9007	-108.981	Teec Nos Pos	2017-10-05	1	Below Detect			Below Detect				-0.319735	2017-11-23	0.607061	2018-02-01
9T-591		36.8929	-109.007	Teec Nos Pos	2017-10-05	1	2.33724			2.33724				2.33724	2017-11-23	6.03227	2018-02-01
12K-335		36.8802	-109.037	Teec Nos Pos	2017-10-05	1	0.245346			0.245346				0.245346	2017-11-23
Teec Nos Pos Trading Post		36.9194	-109.084	Teec Nos Pos	2017-12-28	1	3.6211			3.6211				3.6211	2018-02-01
Teesto Chapterhouse		35.4957	-110.404	Teesto	2014-01-09	1	3.32156					3.32156		3.64032	2014-02-07	2.84054	2014-03-27	3.48382	2014-05-22	4.1883		2014-10-23	3.77644	2015-05-27
Seba Delkai School		35.4966	-110.445	Teesto	2014-01-09	1	7.13747					7.13747		7.65598	2014-02-07	6.26035	2014-03-27	7.49606	2014-05-23	7.7742		2014-10-24	6.22871	2015-05-28
Road from Teesto-Whitecone		35.5268	-110.381	Teesto	2014-10-24	1	2.32101					2.32101		2.32101	2014-10-24
7H-539	7T-539	35.4545	-110.368	Teesto	9 Jan 14, 24 Oct 14, Mar 18	3	3.17038	3.14802	3.23856	3.12457		3.19329		3.84578	2014-02-07	3.28107	2014-03-02	3.01497	2014-05-22	3.32974		2014-10-24	3.14738	2015-05-27
7T-542		35.4681	-110.378	Teesto	9 Jan 14, 24 Oct 14	2	6.6147	7.29376	5.93564			6.6147		7.29376	2014-10-24	5.93564	2015-05-27
Cottonwood Spring		35.4722	-110.373	Teesto	19 Jan 13, 9 Jan 14, 4 Oct 14, 24 Oct 14	3	3.69071	3.74964	3.63179			3.69071		1.05046	2013-03-07	4.06441	2014-02-07	3.43486	2014-05-22	3.63179		2014-10-23
Cedar Spring	Little Spring, Middle Spring, 7R-353	35.4512	-110.364	Teesto	9 Jan 14, 24 Oct 14, 26 Jun 17	4	Dependant on Water Level, and Location of Pull	2.1174	2.41337	6.53554		2.26538		2.39571	2014-02-07	2.04852	2014-03-27	2.18627	2014-05-22	2.41337		2014-10-23	6.0611	2015-05-27	2.28465	2015-05-28	6.15599	2017-11-23	6.91509	2017-12-18	5.75139	2015-01-31
Darth Vader		36.2735	-111.015	Tonalea	2015-03-16	1	0.517826					0.517826		0.517826	2015-05-06
106-2		36.3245	-110.987	Tonalea	2015-03-16	1	0.687636					0.687636		0.687636	2015-05-06
N21-ASO		36.3588	-111.005	Tonalea	2015-03-16	1	Below Detect					Below Detect		-0.155017	2015-05-06
Mafia Family		36.4453	-110.857	Tonalea	2015-03-16	1	Below Detect					Below Detect		-0.3249	2015-05-06
102-1		36.4869	-110.832	Tonalea	2015-03-16	1	Below Detect					Below Detect		-0.226767	2015-05-06
11T-526		36.2283	-109.243	Tsaile-Wheatfields	2017-10-07	1	0.427081			0.427081				0.427081	2017-11-23	2.73904	2018-02-01
11T-507		36.1803	-109.134	Tsaile-Wheatfields	2017-10-07	1	Below Detect			Below Detect				-0.132402	2017-11-23	0.840643	2018-02-01
AZ0256 Spring		36.2857	-109.125	Tsaile-Wheatfields	2017-10-08	1	1.37172			1.37172				1.37172	2018-02-01
11Y-69		36.2887	-109.343	Tsaile-Wheatfields	2017-10-13	1	Below Detect			Below Detect				-1.21925	2017-12-18	0.99594	2018-02-01
BMGA		36.0749	-109.889	Tselani	2017-10-08	1	Below Detect			Below Detect				-0.27623	2017-11-23	0.420741	2015-01-31
Tuuvi Vistor Center		36.1185	-111.229	Tuba City	2014-01-08	1	2.02442					2.02442		3.78922	2014-02-07	1.94802	2014-03-27	2.10082	2014-05-22	2.52286		2014-10-23
Navajo Route 6222		36.1275	-111.256	Tuba City	2014-01-08	1	2.09188					2.09188		2.78482	2014-02-07	2.20996	2014-03-27	1.9738	2014-05-22	2.37958		2014-10-24	2.40543	2015-05-27
Tuba City Boarding School Pond		36.1396	-111.244	Tuba City	2014-01-08	1	2.34792					2.34792		2.56839	2014-02-07	2.55736	2014-03-27	2.13848	2014-05-22	2.51654		2014-10-23	2.50032	2015-05-27
3A-PHS-12	Rabbit Brush Well	36.1858	-111.218	Tuba City	2014-01-08	1	4.09361					4.09361		5.11972	2014-02-07	3.89556	2014-03-27	4.29166	2014-05-23	4.76967		2014-10-23
Pasteur Canyon		36.1463	-111.21	Tuba City	2014-01-08	1	1.98116					1.98116		3.10926	2014-02-07	1.92234	2014-03-27	2.03998	2014-05-22	2.73028		2014-10-24	2.45681	2015-05-27
3T-545		36.19	-111.291	Tuba City	2014-01-10	1	2.56429					2.56429		3.60521	2014-02-07	2.41459	2014-03-27	2.71398	2014-05-22	2.95207		2014-10-24
3T-506		36.2417	-111.03	Tuba City	2015-03-16	1	4.14304					4.14304		4.14304	2015-05-06
Hoogan Spigot		36.1382	-111.336	Tuba City	2016-07-19	1	9.94984			9.94984				9.94984	2017-11-23	8.53076	2015-01-31
3T-518		36.2416	-111.03	Tuba City	8 Jan 14, 16 Mar 15, Mar 18	3	1.5615			1.35626	1.84764	1.48062		2.143	2014-02-07	1.6391	2014-03-27	1.32213	2014-05-23	1.78227		2014-10-24	0.469591	2015-05-06	1.84764	2015-05-27
3A-88	Tommy's Well	36.1845	-111.104	Tuba City	8 Jan 14, 16 Mar 15	2	26.0837				27.9842	24.1831		29.438	2014-02-07	23.0879	2014-03-27	25.2784	2014-05-23	23.2186		2014-10-24	23.1931	2015-05-06	27.9842	2015-05-27
408-13		36.0508	-110.037	Whippoorwill Springs	2017-10-08	1	25.8306			25.8306				25.8306	2017-11-23	62.1194	2018-02-01
7H-63	Whitecone Spring	35.5933	-110.037	White Cone	2017-06-27	1	26.7423			26.7423				25.3332	2017-11-23	28.1514	2017-12-18	27.8536	2015-01-31
Vampire Cat Bear		35.6127	-110.025	White Cone	2017-06-27	1	6.22432			6.22432				4.4968	2017-11-23	7.95185	2017-12-18	6.57258	2015-01-31
17T-540		35.5311	-109.962	White Cone	2017-06-27	1	37.9325			37.9325				35.2585	2017-11-23	40.6065	2017-12-18	2015-01-31
Dord Tank	OFM Windmill	35.5972	-110.097	White Cone	9 Jan 14, 24 Oct 14	2	2.95118	2.72732	3.17503			2.95118		3.24621	2014-02-07	2.44123	2014-03-27	3.01341	2014-05-22	2.76779		3.23948	2014-10-24	3.10423	2015-05-27	3.18138	2015-05-27
1T-526		36.5818	-111.197	Lechee	12 Aug 14, Mar 18	1	1.92704			1.92704
Site #2	4K-380	36.3645	-110.348	Forest Lake	19 Mar 14, Mar 18	1	0.473532			0.473532
4T-396	303-7, 304-9	36.2946	-110.349	Forest Lake	19 Mar 14, 14 Aug 14, Mar 18	1	0.121203			0.121203
4T-500					Mar 18	1	0.231301			0.231301
4T-562					Mar 18	1	0.199133			0.199133
Peabody Pond					Mar 18	1	2.72993			2.72993
Peabody Water Hauling					Mar 18	1	3.37308			3.37308
Navajo Spring		36.7743	-111.621	Bodaway-Gap	2017-10-14	0
Little Colorado River		35.7399	-111.321	Cameron	2015-08-14	0
Pond 2		35.7679	-111.389	Cameron	2015-08-14	0
Private Well		36.4992	-109.982	Chilchinbeto	2017-06-27	0
11T-509		36.1281	-109.368	Chinle	2017-10-07	0
ȻIR		36.1703	-109.584	Chinle	2017-10-13	0
10T-523		36.1127	-109.667	Chinle	2017-10-13	0
Gary Goldtooth		35.9083	-111.147	Coalmine Mesa	2017-06-26	0
Tohnalea		36.0029	-111.243	Coalmine Mesa	2017-06-26	0
Tse To Baah Naali Spring		35.6892	-111.175	Coalmine Mesa	2017-06-27	0
USPHS-3-5-10		35.8638	-111.378	Coalmine Mesa	2017-10-14	0
Leupp Tank		35.5694	-111.245	Coalmine Mesa	2017-10-14	0
11A-1153		36.3941	-111.418	Coppermine	2014-01-10	0
Stockpile Well		36.9361	-109.865	Dennehotso	2017-06-27	0
Uncovered Water Well Behind NTUA - Dilkon		35.4162	-110.332	Dilkon	2014-10-24	0
Nezzie's Spring		35.4101	-110.38	Dilkon	2014-10-24	0
4T-406		36.3186	-110.396	Forest Lake	2014-03-19	0
302-4		36.3644	-110.35	Forest Lake	2014-08-13	0
Sheep Dip Spring		35.518	-109.859	Greasewood	2017-06-27	0
304-7		36.0946	-110.52	Hard Rock	2014-03-19	0
304-6		36.0475	-110.547	Hard Rock	2014-03-19	0
Rocky Ridge Trading Post		36.0548	-110.597	Hard Rock	2014-03-19	0
1T-527		36.6158	-111.032	Kaibeto	17 Mar 14, 12 Aug 14	0
8A-138		36.6931	-110.152	Kayenta	2017-06-27	0
Box Springs		35.5031	-111.24	Leupp	2013-01-19	0
10T-253B		36.3836	-109.662	Many Farms	2017-06-27	0
11T-235		36.4051	-109.385	Many Farms	2017-10-07	0
11K-249		36.4488	-109.36	Many Farms	2017-10-08	0
9Y-10		36.9725	-109.432	Mexican Water	2015-03-17	0
9K-212	Navajo Church	36.9958	-109.367	Mexican Water	2015-03-17	0
435-2J		37.1642	-109.662	Mexican Water	2015-03-17	0
9T-568		37.0811	-109.546	Mexican Water	2015-03-17	0
Mexican Water		36.9894	-109.61	Mexican Water	2015-03-17	0
9T-603		36.9458	-109.552	Mexican Water	2015-03-17	0
Hole in the Ground 2		37.0281	-110.312	Oljato	2015-03-18	0
401-1/2		36.1497	-110.196	Piñon	2014-03-19	0
North of Pinon High		36.118	-110.214	Piñon	19 Mar 14, 14 Aug 14	0
East of Pinon High		36.111	-110.217	Piñon	20 Mar 14, 14 Aug 14	0
West of Pinon High		36.111	-110.217	Piñon	21 Mar 14, 14 Aug 14	0
405-3	405-1	36.0626	-110.128	Piñon	2014-08-14	0
9K-219		37.0511	-109.379	Red Mesa	2015-03-17	0
9T-574		37.11	-109.433	Red Mesa	2015-03-17	0
9T-559		37.1947	-109.33	Red Mesa	2015-03-17	0
Thumbprint Well		36.6023	-109.036	Red Valley	2017-10-05	0
N63 Well		36.6811	-109.052	Red Valley	2017-10-06	0
11T-522		36.4592	-109.533	Round Rock	2017-10-08	0
103-1		36.445	-110.75	Shonto	2014-03-18	0
9T-550		36.8745	-109.39	Sweetwater	2015-03-17	0
Manual Mission North		36.8025	-109.409	Sweetwater	2015-03-17	0
10T-518		36.0941	-109.962	Tachee	2017-10-08	0
9T-571		36.9089	-109.072	Teec Nos Pos	2017-10-05	0
506-3		35.5103	-110.365	Teesto	2014-01-09	0
Closed?		35.973	-109.614	Tselani	2015-03-18	0
10T-524		36.0656	-109.77	Tselani	2017-10-08	0
10R-518		36.0752	-109.884	Tselani	2017-10-08	0
Goat Head		36.1299	-111.264	Tuba City	2016-07-19	0
3A-144	Shonto Well	36.1346	-111.112	Tuba City	2017-06-26	0
Whippoorwill Springs Windmill		36.0307	-110.082	Whippoorwill Springs	2014-03-19	0
406-21	408-21	36.0077	-110.061	Whippoorwill Springs	2014-03-19	0
Gopher Spring	Grandma Annie's (Andee)	35.4838	-110.164	White Cone	2014-10-24	0
511-2		35.5907	-110.027	White Cone	2017-06-27	0

## Sheet: 238U
Water Inventory: Editted 31 December 2017								2014 Season Comparison						238U ug/L (ppb)
Sample Identification	Other Names	Average Latitude	Average Longitude	Chapter	Date(s) of Collection	Number of Times Sampled	Overall Reported Average (ug/L)	Spring Average (ug/L)	Fall Average (ug/L)	2017 Average	2015 Average	2014-2013 Average		U
Duck Pond	Birdsprings Abandoned House	35.2985	-110.805	Bird Springs	2014-03-19	1	1.06934					1.06934		1.06934	2014-04-17	2.40408	2015-02-11
308-4		36.2827	-110.145	Black Mesa	19 Mar 14, 14 Aug 14	2	BD	BD	BD			BD		-0.6702	2014-04-17	0.145023	2014-11-07	0.37911	2014-12-18	0.274888	2015-02-11
311-4		36.3437	-110.062	Black Mesa	19 Mar 14, 14 Aug 14	2	3.23947	2.52142	3.95751			3.23947		2.52142	2014-04-17	3.91529	2014-11-07	3.99973	2014-12-18	6.03218	2015-02-11
Shadow Mountain Well		36.0338	-111.441	Bodaway-Gap	2017-10-14	1	22.8302			22.8302				23.138	2017-12-20	22.5224	2018-02-01
Hidden Spring		36.1894	-111.395	Bodaway-Gap	2017-10-14	1	6.53432			6.53432				6.53432	2017-12-20	2018-02-01
Bitter Spring Well		36.6065	-111.66	Bodaway-Gap	2017-10-14	1	24.3585			24.3585				24.8046	2017-12-20	23.9124	2018-02-01
Navajo Spring		36.7743	-111.621	Bodaway-Gap	2017-10-14	1	1.44192			1.44192				1.36128	2014-11-07	1.52256	2014-12-18
T2-606		36.3011	-111.443	Bodaway-Gap	10 Jan 14, 12 Aug 14	2	2.70278	2.46594	2.93962			2.70278		1.68773	2014-04-17	2.46594	2014-07-02	3.07801	2.93962	2015-02-11
Tappen Spr Apr 18				Cameron		1	4.68593			4.68593
Janis Spr Apr 18				Cameron		1	16.2878			16.2878
Cam Ag Plot May 18				Cameron		1	0.229701			0.229701
3A-PHS-9	Little Colorado Spring	35.8612	-111.396	Cameron	21 Jan 13, Apr 18	2	14.6938			16.8993		12.4882		8.07223	2014-04-17	12.4882	2014-07-02	17.9232	2015-02-11
Cameron Trading Post		35.8752	-111.413	Cameron	2014-01-08	1	22.3193					22.3193		22.3193	2014-04-17	28.3331	2015-02-11
3K-331		35.7691	-111.407	Cameron	2017-06-26	1	3.04249			3.04249				3.23354	2017-12-20	2.85144	2018-01-31
Shallow Well		35.7549	-111.368	Cameron	2017-06-26	1	61.8629			61.8629				63.0446	2017-12-20	60.6812	2018-01-31
3T-527		35.8538	-111.45	Cameron	2017-10-14	1	14.3034			14.3034				13.7231	2017-12-20	14.8837	2018-02-01
Baby Rock Spring	8A-PHS-30	36.7471	-110.054	Chilchinbeto	2017-06-27	1	53.6215			53.6215				54.3865	2017-12-20	52.8565	2018-01-31
8K-443		36.5037	-109.981	Chilchinbeto	18 Mar 15, 27 Jun 17	1	2.03774			2.03774				2.31616	2017-12-20	1.75931	2018-01-31
8A-121		36.5615	-110.023	Chilchinbeto	2017-06-27	1	1.23182			1.23182				1.42762	2017-12-20	1.03602	2018-01-31
10T-548		36.082	-109.621	Chinle	18 Mar 15, 18 Jul 16	1	6.53965			6.53965	-			6.42492	2017-12-20	6.65437	2018-01-31
10R-116	No DAPL, 102-166	36.2666	-109.601	Chinle	18 Mar 15, 13 Oct 17	1	24.6327			24.6327				25.0026	2017-12-20	24.2628	2018-02-01
11T-505		36.1813	-109.286	Chinle	2017-10-07	1	0.537651			0.537651				0.796219	2017-12-20	0.279083	2018-02-01
Green Dino		36.1624	-109.571	Chinle	2017-10-13	1	7.03804			7.03804				7.20386	2017-12-20	6.87223	2018-02-01
10K-248		36.2932	-109.501	Chinle	2017-10-13	1	1.79197			1.79197				2.0618	2017-12-20	1.52215	2018-02-01
10R-54		36.1186	-109.58	Chinle	2017-10-13	1	1.8678			1.8678				2.14824	2017-12-20	1.58736	2018-02-01
Balokai		35.6808	-111.28	Coalmine Mesa	2013-01-19	1	9.70391					9.70391		9.70391	2014-04-17	23.7766	2015-02-11
3A-149		35.9498	-111.068	Coalmine Mesa	2014-01-08	1	BD					BD		-0.713156	2014-04-17	0.0240317	2014-07-02	0.168734	2015-02-11
TCOB	New Windmill	35.9166	-111.019	Coalmine Mesa	2014-01-08	1	BD					BD		-0.700096	2014-04-17	0.184736	2015-02-11
3K-327		35.9167	-111.018	Coalmine Mesa	2015-03-16	1	0.0491756				0.0491756			0.0491756	2015-06-01
Clay Well Spring		35.8744	-111.34	Coalmine Mesa	2017-10-14	1	490.646			490.646				490.646	2018-02-01
Paddock Well		35.701	-111.26	Coalmine Mesa	2017-10-14	1	59.7086			59.7086				59.8758	2017-12-20	59.5414	2018-02-01
Tohatchi Spring		35.6872	-111.102	Coalmine Mesa	19 Jan 13, 27 Jun 17	2	147.615			180.325		114.905		135.696	2014-04-17	114.905	2014-07-02	160.21	2015-02-11	187.93	2017-12-20	172.72	2018-01-31
Badger Springs	Na-ha-chitti Spring, 3A-PHS-36	35.6406	-111.196	Coalmine Mesa	19 Jan 13, 27 Jun 17	2	33.6926			37.0483		30.3368		38.8075	2014-04-17	30.3368	2014-07-02	46.9107	2015-02-11	36.7513	2017-12-20	37.3454	2018-01-31
3T-539	Cameron Windmill	35.8379	-111.356	Coalmine Mesa	19 Jan 13, 14 Oct 17	2	4.4466			4.4466				4.86028	2017-12-20	4.03291	2018-02-01
FIASA Well		36.0378	-111.208	Coalmine Mesa	8 Jan 14, 16 Mar 15, Mar 18	3	4.21929			3.88569		4.55289		4.55289	2015-02-11
3K-312		36.0116	-111.048	Coalmine Mesa	8 Jan 14, 16 Mar 15	2	BD				BD	BD		0.0220853	2014-07-02	0.164876	2015-02-11	0.27836	2015-06-01
3T-540	NWO	35.9183	-111.06	Coalmine Mesa	8 Jan 14, 16 Mar 15	2	BD				BD	BD		0.065327	2014-07-02	0.205209	2015-02-11	0.328391	2015-06-01
3K-328	Cold Springs	35.8415	-111.034	Coalmine Mesa	8 Jan 14, 16 Mar 15	2	2.54734				3.12627	1.96841		1.96841	2014-04-17	3.46672	2015-02-11	2.78583	2015-06-01
3T-547		35.7925	-111.044	Coalmine Mesa	8 Jan 14, 16 Mar 15	2	BD				BD	BD		-0.484831	2014-04-17	0.463313	2015-02-11	0.565424	2015-06-01
Pond 461		35.711	-111.313	Coalmine Mesa	14 Aug 15, 26 Jun 17	2	7.60176			7.60176				8.05066	2017-12-20	7.15286	2018-01-31
1T-505		36.6181	-111.454	Coppermine	2014-08-12	1	0.50756					0.50756		0.392524	2014-11-07	0.622596	2014-12-18
1A-115		36.3941	-111.418	Coppermine	17 Mar 14, 12 Aug 14, Mar 18	3	1.33182	1.18027	1.45608	1.3591		1.31817		0.236973	2014-04-17	1.08748	1.60314	2014-11-07	1.27306	1.30901	2014-12-18
1K-203		36.4732	-111.414	Coppermine	17 Mar 14, 12 Aug 14	2	Dependant on Water Level	BD	1.0034			Dependent on Water Level		-0.153119	2014-04-17	1.14197	2014-11-07	0.864836	2014-12-18	0.855999	2015-02-11
1T-518		36.5526	-111.399	Coppermine	17 Mar 14, 12 Aug 14	2	0.77952	0.789667	0.769373			0.77952		0.789667	0.769373	2015-02-11
17T-555		35.6939	-109.713	Cornfields	2014-03-18	1	6.44472					6.44472		6.44472	2014-04-17	9.57312	8.86772	2014-11-07	8.95699	8.21019	2014-12-18
17T-522		35.6252	-109.794	Cornfields	18 Mar 14, 27 Jun 17	2	8.08329			9.02904		7.13754		7.13754	2014-04-17	8.29115	9.43489	2014-11-07	8.17989	8.7657	2014-12-18	9.22861	2017-12-20	8.82947	2018-01-31
Tóbein'hidziil		35.5842	-109.766	Cornfields	18 Jul 16, 27 Jun 17	2	5.42091			5.42091				5.26213	5.37392	2017-12-20	5.35653	5.69105	2018-01-31
Gangster Native		35.6972	-109.657	Cornfields	18 Mar 14, 18 Jul 16, 27 Jun 17	3	38.2515			36.0212		40.4818		40.4818	2015-06-01	35.8386	37.6068	2017-12-20	35.9451	34.6944	2018-01-31
8K-436		36.8037	-110.021	Dennehotso	2014-03-18	1	2.25906					2.25906		2.25906	2014-04-17	3.93778	2015-02-11
Natural Springs 576		36.9422	-109.705	Dennehotso	2015-03-17	1	1.28294				1.28294			1.28294	2015-06-01
Kiishzhinii-be-toh Spring		36.9299	-109.856	Dennehotso	2017-06-27	1	2.66046			2.66046				2.8817	2017-12-20	2.43922	2018-01-31
8T-536		37.0035	-109.771	Dennehotso	2017-06-27	1	1.08756			1.08756				1.14286	1.29918	2017-12-20	0.820619	2018-01-31
8T-535		36.9832	-109.761	Dennehotso	2017-06-27	1	0.726458			0.726458				0.726458	2018-01-31
8T-509		36.8985	-109.808	Dennehotso	2017-06-27	1	1.57978			1.57978				1.78463	2017-12-20	1.37493	2018-01-31
Tselichee Spring	Tse-li-chi-hateh	37.02	-109.845	Dennehotso	18 Mar 15, 27 Jun 17	2	7.19665			7.81888	6.57441			6.57441	2015-06-01	7.95227	2017-12-20	7.6855	2018-01-31
Tó'eἱ'iina	Baby Rocks	36.815	-109.892	Dennehotso	18 Mar 14, 18 Jul 16, 27 Jun 17	3	9.59699			9.8005		9.39347		8.39217	2014-04-17	10.3948	2014-11-07	10.1529	2014-12-18	9.25108	10.4651	2017-12-20	9.92121	9.56464	2018-01-31
7K-369	507-1	35.3946	-110.201	Dilkon	2014-01-09	1	BD					BD		-0.523937	2014-04-17	0.410981	2015-02-11
Tsegi Tó		35.3168	-110.242	Dilkon	2015-03-18	1	7.37406				7.37406			7.37406	2015-06-01
USPHS Sunglasses		35.3298	-110.397	Dilkon	2017-06-27	1	0.508738			0.508738				0.7481	2017-12-20	0.269376	2018-01-31
Silver Tank		35.3206	-110.398	Dilkon	2017-06-27	1	8.64518			8.64518				8.45426	2017-12-20	8.8361	2018-01-31
Castle Buttle		35.326	-110.325	Dilkon	2017-06-27	1	8.41405			8.41405				8.18876	2017-12-20	8.63934	2018-01-31
Tohanldi Wash		35.3048	-110.458	Dilkon	2017-05-21	1	9.97103			9.97103				10.1493	2017-12-20	9.79281	2018-01-31
Nora's House		35.2947	-110.493	Dilkon	2017-05-21	1	11.4194			11.4194				11.5809	2017-12-20	11.2578	2018-01-31
Coyote Wash		35.3442	-110.466	Dilkon	2017-05-21	1	11.4425			11.4425				11.6105	11.2745	2018-01-31
Dilkon Church		35.3863	-110.314	Dilkon	24 Oct 14, 18 July 16, 26 Jun 17, Mar 18	3	8.70486			8.62551		8.7842		8.7842	2015-02-11	9.47299	8.74038	2017-12-20	8.83018	8.13713	2018-01-31
ASONDW		35.2263	-110.297	Dilkon	24 Oct 14, 18 Mar 15, 13 Oct 17, Mar 18	4	80.9881			72.9585		89.0177		89.0177	2015-06-01	73.3724	2017-12-20	71.371	2018-02-01
Sunflower Springs	Backroads	35.3026	-110.219	Dilkon	24 Oct 14, 18 Mar 15, 18 July 16, 26 Jun 17	4	70.1601			68.4319		71.8884		71.8884	2015-02-11	68.6406	70.0038	2017-12-20	69.3029	65.7802	2018-01-31
Coyote Springs Navajo	Handpump Wash	35.3215	-110.422	Dilkon	9 Jan 14, 24 Oct 14, 18 July 16, 21 May 17, 27 Jun 17, Mar 18	6	10.5502	8.74552	12.1672	10.7378		10.4564		8.74552	12.1672	2015-02-11	9.76524	2017-12-20
303-11		36.2715	-110.356	Forest Lake	2014-03-19	1	BD					BD		-0.624825	2014-04-17	0.109777	0.645983	2014-11-07	0.357331	0.380369	2014-12-18
303-10		36.2249	-110.401	Forest Lake	2014-03-19	1	BD					BD		-0.530351	2014-04-17	0.243859	2014-11-07	0.497492	2014-12-18	0.446894	2015-02-11
303-12		36.2739	-110.396	Forest Lake	2014-03-19	1	BD					BD		-0.684673	-0.678481	2014-04-17	0.260995	2015-02-11
309-1		36.2942	-110.302	Forest Lake	19 Mar 14, 14 Aug 14	2	BD	BD	BD			BD		-0.506336	2014-04-17	0.249598	2014-11-07	0.49252	2014-12-18
Bigoak Sheep Camp	Oak Spring Sheep Camp	35.5824	-109.199	Fort Defiance	2014-04-03	1	0.730006					0.730006		0.730006	2014-04-17	2.00081	2014-12-23	2.09061	2015-02-11
Bigoak Trail Spring		35.5824	-109.199	Fort Defiance	2014-04-03	1	0.773711					0.773711		0.773711	2014-04-17	1.61713	2014-07-02	2.08844	2015-02-11
17M-246		35.6473	-109.831	Greasewood	2014-03-18	1	3.73761					3.73761		6.09364	3.73761	2014-04-17	17.0298	17.1621	2015-02-11
17M-203		35.5499	-109.922	Greasewood	2017-06-27	1	14.7392			14.7392				15.3962	2017-12-20	14.0821	2018-01-31
17T-519		35.613	-109.847	Greasewood	2017-06-27	1	4.36288			4.36288				4.33523	2014-11-07	4.39054	2014-12-18
17T-568		35.5183	-109.83	Greasewood	9 Jan 14, 18 July 16, 27 Jun 17	3	15.3213			20.7855		9.85707		9.85707	2014-04-17	20.4036	2015-02-11	20.1449	21.4282	2017-12-20	20.8965	20.6725	2018-01-31
17M-340		35.4896	-109.87	Greasewood	9 Jan 14, 18 July 16, 27 Jun 17	3	35.1601			34.0096		36.3106		36.3106	2014-04-17	42.5562	2015-02-11	49.5852	35.0307	2017-12-20	52.2042	32.9885	2018-01-31
Hard Rock Spring		36.0328	-110.502	Hard Rock	2014-03-19	1	27.3104					27.3104		27.3104	2014-04-17	22.6485	2014-11-07	22.9797	2014-12-18	32.6879	2015-02-11
Middle Spring		35.3246	-110.15	Indian Wells	2014-10-24	1	9.82792					9.82792		9.82792	2015-02-11
Spring Wash		35.4034	-110.022	Indian Wells	2014-10-24	1	5.27364					5.27364		5.27364	2015-02-11
Handpump near Helan Yazzie		35.3816	-110.175	Indian Wells	2014-10-24	1	25.3313					25.3313		25.3313	2015-02-11
Belin Windmill	2010-203 Windmill	35.3863	-110.056	Indian Wells	9 Jan 14, 24 Oct 14, 26 Jun 17	3	28.7267			28.7267				28.7145	2017-12-20	28.739	2018-01-31
Dog Springs		35.3738	-110.09	Indian Wells	19 Jan 13, 9 Jan 14, 24 Oct 14	3	5.81696	5.27569	6.35824			5.81696		4.07319	2014-04-17	5.27569	6.35824	2015-02-11
Sugar Bowl Springs		35.4016	-110.141	Indian Wells	19 Jan 13, 9 Jan 14, 24 Oct 14	3	0.727047	0.748465	0.705629			0.727047		-0.276042	2014-04-17	0.748465	0.705629	2015-02-11
Solar P Springs	170593	35.3509	-109.894	Indian Wells	9 Jan 14, 18 Mar 15, 18 July 16, 26 Jun 17	4	94.3392			90.6863	115.765	76.5665		76.5665	2014-04-17	95.9134	2015-02-11	115.765	2015-06-01	93.8049	101.371	2017-12-20	90.3958	87.8581	2018-01-31
H-123 Spring		35.3245	-110.005	Indian Wells	9 Jan 14, 18 Mar 15, 18 July 16, 26 Jun 17	4	12.0517			11.9787		12.1247		12.9436	2014-04-17	11.3058	2014-07-02	15.6749	2015-02-11	12.0691	11.3881	2017-12-20	12.5986	12.4787	2018-01-31
USPHS 757 Well	Aunt Suzy, Aunt Suzie	35.326	-110.016	Indian Wells	9 Jan 14, 24 Oct 14, 18 Mar 15, 18 July 16, 26 Jun 17	5	24.0405			19.5629	42.5472	10.0114		10.0114	2014-04-17	14.079	2015-02-11	42.5472	2015-06-01	18.7104	23.6152	2017-12-20	19.1824	20.7958	2018-01-31
2K-322		36.7669	-110.678	Inscription House	17 Mar 14, 12 Aug 14, 16 Mar 15	3	Dependant on Water Level	BD	0.868414		0.682787	Dep on Water Lvl		-0.386154	2014-04-17	0.868414	2014-11-07	0.615603	2014-12-18	0.702669	2015-02-11	0.682787	2015-06-01
Hi	7H-1	35.7611	-109.937	Jeddito	3 Apr 14, 27 Jun 17	1	Dependant on Water Level			0.579368		BD		-0.417358	2014-04-17	0.344627	2014-11-07	0.578461	2014-12-18	0.585272	2015-02-11	1.05035	1.05	2017-12-20	0.630892	0.527845	2018-01-31
17T-589		35.7757	-109.889	Jeddito	2014-04-03	1	0.280442					0.280442		-0.490605	2014-04-17	0.280442	2014-07-08	0.291291	2014-11-07	0.516256	2014-12-18	0.496113	2015-02-11
Jeddito Hand Pump		35.7814	-110.133	Jeddito	19 Mar 14, 14 Aug 14	2	4.40638	4.78712	4.02565			4.40638		4.78712	2014-04-17	7.2611	4.02565	2015-02-11
517-2		35.7966	-110.13	Jeddito	19 Mar 14, 14 Aug 14	2	0.424172	0.670949	0.177395			0.424172		0.670949	2014-04-17	1.91134	2015-02-11	0.177395	2015-02-11
Boom, Boom, Boom		35.7728	-110.1	Jeddito	19 Mar 14, 14 Aug 14	2	Dependant on Water Level	BD	0.413749			Dep on Water Lvl		-0.69691	2014-04-17	0.5542	2014-11-07	0.273299	2014-12-18
Water Spring		36.7719	-110.362	Kayenta	2014-03-18	1	2.32551					2.32551		2.32551	2014-04-17	3.50784	2014-11-07	3.5968	2014-12-18
Little Pond		36.6438	-110.479	Kayenta	2014-03-18	1	BD					BD		-0.243583	2014-04-17	0.790084	2015-02-11
Little Pond 2		36.6406	-110.472	Kayenta	2014-03-18	1	BD					BD		0.0483681	2014-04-17	1.17286	2015-02-11
Ground Water	Grey Rock	36.6402	-110.47	Kayenta	2014-03-18	1	1.95446					1.95446		1.95446	2014-04-17	3.47168	2015-02-11
8T-510		36.624	-110.463	Kayenta	2014-03-18	1	0.96996					0.96996		0.96996	2014-04-17	1.92158	2014-07-02	1.77284	2014-11-07	1.98178	2014-12-18	2.25739	2014-12-23	2.23316	2015-02-11
8K-401		36.7272	-110.381	Kayenta	18 Mar 14, 27 Jun 17	2	Dependant on Water Level			3.87146		BD		-0.302696	2014-04-17	0.435024	2015-02-11	3.87146	2017-12-20
8K-441	Untouched Cows, Cow Tanks	36.7855	-110.078	Kayenta	18 Mar 14, 27 Jun 17	2	3.58686			4.56239		2.61133		2.61133	2014-04-17	4.3606	2015-02-11	4.05567	2015-02-11	4.48489	2017-12-20	4.6399	2018-01-31
Water Is Life		36.6761	-110.401	Kayenta	18 Mar 14, 13 Aug 14	2	18.8682	12.7342	25.0021			18.8682		12.7342	2014-04-17	25.7127	2015-02-11	24.2916	2015-02-11
M-PHS-10		36.8504	-111.331	Lechee	12 Aug 14, 19 Jul 16	1	132.202					132.202		133.056	2014-11-07	131.347	2014-12-18
1T-509		36.8848	-111.36	Lechee	17 Mar 14, 12 Aug 14, Mar 18	3	0.469442	0.451741	0.550462	0.406125		0.501101		0.177582	2014-07-02	0.451741	0.550462	2015-02-11	-0.503156	2014-04-17
1K-220		36.6152	-111.184	Lechee	17 Mar 14, 12 Aug 14	2	0.563416	0.726565	0.400266			0.563416		0.726565	2014-11-07	0.44615	2014-12-18	0.354383	2015-02-11
Dipping/Dry Well		35.5556	-111.188	Leupp	2013-01-19	1	24.3938					24.3938		24.3938	2014-04-17	19.5136	2014-07-02	28.8716	2015-02-11
5T-537		35.5546	-111.156	Leupp	19 Jan 13, 14 Oct 17	1	1.69579			1.69579				2.00781	2017-12-20	1.38377	2018-02-01
Leupp Farm		35.329	-111.008	Leupp	2017-10-14	1	4.10913			4.10913				4.48955	2017-12-20	3.72871	2018-02-01
5T-518		35.303	-110.994	Leupp	2017-10-14	1	3.41896			3.41896				3.7022	2017-12-20	3.13571	2018-02-01
5T-526		35.2419	-110.96	Leupp	2017-10-14	1	3.54261			3.54261				3.5928	2017-12-20	3.49242	2018-02-01
5K-506		35.2447	-110.972	Leupp	2017-10-14	1	4.01106			4.01106				4.36564	2017-12-20	3.65647	2018-02-01
5M-108		35.3012	-111.101	Leupp	2017-10-14	1	4.58212			4.58212				4.54667	2017-12-20	4.61757	2018-02-01
5K-315		35.2935	-111.154	Leupp	2017-10-14	1	3.85219			3.85219				4.14041	2017-12-20	3.56398	2018-02-01
Round Church Solar	Round Cedar Church	35.3125	-111.219	Leupp	2017-10-14	1	5.19522			5.19522				5.39937	2017-12-20	4.99106	2018-02-01
Phelps Well		35.3548	-111.225	Leupp	2017-10-14	1	4.76763			4.76763				5.18435	2017-12-20	4.35091	2018-02-01
5T-529	Windmill Well #1	35.4316	-111.112	Leupp	19 Jan 13, 14 Oct 17	2	2.66653			3.47191		1.86114		1.86114	2014-04-17	2.76706	2014-07-08	3.58969	2015-02-11	3.73583	3.52607	2017-12-20	3.47725	3.41242	2018-02-01
Chuska Mountain Spring		36.4526	-109.17	Lukachukai	2017-10-07	1	3.48402			3.48402				3.53786	2017-12-20	3.43018	2018-01-31
Lukachukai Rodeo		36.4117	-109.244	Lukachukai	2017-10-07	1	0.28574			0.28574				0.558106	2017-12-20	0.0133738	2018-02-01
11K-252		36.355	-109.329	Many Farms	2017-10-07	1	0.322149			0.322149				0.59659	2017-12-20	0.0477076	2018-02-01
10T-565		36.3726	-109.401	Many Farms	2017-10-13	1	0.373626			0.373626				0.670035	2017-12-20	0.0772165	2018-02-01
10T-520		36.3503	-109.428	Many Farms	2017-10-13	1	1.04337			1.04337				1.32269	2017-12-20	0.764056	2018-02-01
10K-213		36.3502	-109.48	Many Farms	2017-10-13	1	0.541211			0.541211				0.832025	2017-12-20	0.250397	2018-02-01
9T-555		36.9472	-109.4	Mexican Water	17 Mar 15, Mar 18	2	10.8988			10.6446	11.153			11.153	2015-06-01
Navajo Mountain Spring	San Juan Spring	37.146	-110.7	Navajo Mountain	18 Mar 14, 13 Aug 14	2	1.4456	0.870755	2.02044			1.4456		0.870755	2014-04-17	2.02044	2014-12-23	2.1137	2015-02-11
2T-525		37.1187	-110.618	Navajo Mountain	18 Mar 14, 13 Aug 14	2	1.04168	1.27187	0.811488			1.04168		0.844384	2014-04-17	1.69936	2014-07-02	0.528252	2014-11-07	0.260461	2014-12-18	1.64575	2015-02-11
2A-93		36.9441	-110.791	Navajo Mountain	17 Mar 14, 12 Aug 14, 16 Mar 15, Mar 18	4	0.533244	0.369135	0.684352	0.546244		0.526743		-0.461203	2014-04-17	0.283884	2014-07-02	0.250889	0.824264	2014-11-07	0.487381	0.54444	2014-12-18	0.549146	2015-06-01
Two Tanks		36.9792	-110.833	Navajo Mountain	17 Mar 14, 12 Aug 14, 16 Mar 15	3	0.505902	0.360894	0.650909	-		0.505902		-0.490524	2014-04-17	0.238211	2014-11-07	0.776388	2014-11-07	0.483577	0.525431	2014-12-18	0.55262	2015-06-01
Salt Trail Road Pump	Place They Haul Water (Translate)	36.9591	-110.811	Navajo Mountain	17 Mar 14, 12 Aug 14, 16 Mar 15, 26 Jun 17	4	0.8406	0.239826	0.491217	1.31568		0.365521		-0.500143	2014-04-17	0.239826	2014-11-07	0.481834	0.5006	2015-12-18	0.286004	2015-06-01	0.876226	2017-12-20	0.440377	2018-01-31
2A-PHS-8	Haystack	36.9805	-110.881	Navajo Mountain	17 Mar 14, 12 Aug 14, 16 Mar 15, 19 Jul 16, 26 Jun 17	5	1.11992	0.639574	1.20874	1.31568		0.924158		0.0438826	2014-04-17	0.85324	2014-07-02	0.802735	2014-07-08	0.939751	0.262747	1.35281	2014-11-07	1.14283	1.06467	2014-12-18	1.12615	2015-06-01	1.45558	1.60105	2017-12-20	1.10626	1.09982	2018-01-31
Big Spring	Pine Spring	35.4613	-109.145	Oak Springs	2014-04-03	1	1.00059					1.00059		1.00059	2014-04-17	2.47725	2014-11-07	2.09075	2014-12-18
8AI-3		37.0424	-110.231	Oljato	2014-08-13	1	16.525					16.525		16.6925	2014-11-07	16.3575	2014-12-18
Trainrock Well		37.0823	-110.287	Oljato	2014-08-13	1	17.9601					17.9601		17.9601	2015-02-11
Holiday Mesa Spring		37.0511	-110.347	Oljato	2014-08-13	1	1.71139					1.71139		1.71139	2015-02-11
Holiday Mesa Spring 2		37.053	-110.343	Oljato	2014-08-13	1	1.57472					1.57472		1.4871	2014-11-07	1.66235	2014-12-18
8K-422		37.0438	-110.355	Oljato	2014-08-13	1	16.5384					16.5384		16.923	2014-11-07	16.1537	2014-12-18
Wagon Trail Spring		37.1329	-110.101	Oljato	2015-03-18	1	0.627574				0.627574			0.627574	2015-06-01
Hole in the Ground 1		37.0281	-110.101	Oljato	2015-03-18	1	28.5644				28.5644			28.5644	2015-06-01
Moonlight Water		37.024	-110.304	Oljato	2015-03-18	1	3.28165				3.28165			3.28165	2015-06-01
8AI-1		37.0213	-110.327	Oljato	2015-03-18	1	9.27213				9.27213			9.27213	2015-06-01
I'm Fat Hill Well		37.0053	-110.327	Oljato	2015-03-18	1	20.0476				20.0476			20.0476	2015-06-01
Goulding Well		37.005	-110.218	Oljato	2015-03-18	1	2.98795				2.98795			2.98795	2015-06-01
Oljato Wash Hand Pump		36.9261	-110.335	Oljato	2017-06-27	1	7.26822			7.26822				7.43817	2017-12-20	7.09827	2018-01-31
Cottonwood Spring - Monument Valley		37.0226	-110.309	Oljato	2015-03-18	2	1.77237				2.43628	1.10846		1.10846	2014-04-17	2.43628	2015-02-11
8K-402		36.9544	-110.208	Oljato	18 Mar 14, 13 Aug 14, 26 Jun 17	3	2.77844	1.6092	2.99788	3.25334		2.30354		1.58568	1.63273	2014-04-17	2.99788	17.6966	2015-02-11	3.25334	2018-01-31
308-1		36.2154	-110.237	Piñon	19 Mar 14, 14 Aug 14, Mar 18	3	Dependant on Water Level	BD	24.6522	0.269228		Dependant on Water Level		-0.660591	2014-04-17	24.7463	2014-11-07	24.5581	2014-12-18
12T-323		36.6065	-109.02	Red Valley	2017-10-05	1	0.344088			0.344088				0.616489	2017-12-20	0.0716878	2018-02-01
12T-329		36.6638	-109.004	Red Valley	2017-10-06	1	13.714			13.714				13.5732	2017-12-20	13.8547	2018-01-31
9T-580		36.7671	-109.378	Rock Point	2015-03-17	1	13.9938				13.9938			13.9938	2015-06-01
Main Spring		36.4149	-109.728	Rough Rock	2014-03-18	1	0.741632					0.741632		-0.317042	2014-04-17	0.808488	2014-12-23	0.674776	2015-02-11
10T-235		36.4149	-109.728	Rough Rock	18 Mar 15, 27 Jun 17	2	10.2213			12.0451		8.39759		8.39759	2014-04-17	8.87628	2014-12-23	11.0633	2015-02-11	10T-235 S15	2015-06-01	12.2315	2015-12-20	11.8586	2018-01-31
10T-562		36.4522	-109.832	Rough Rock	18 Mar 15, 27 Jun 17	2	0.341395			0.373191		0.309598		0.309598	2015-06-01	0.619304	2017-12-20	0.127077	2018-01-31
Stone Tank		36.4618	-109.407	Round Rock	2017-10-08	1	0.367273			0.367273				0.58896	2017-12-20	0.145585	2018-01-31
3K-320		36.5708	-110.61	Shonto	2014-03-18	1	BD					BD		-0.431651	2014-04-17	0.763072	2014-12-23	0.584262	2015-02-11
2K-300	2R-300	36.5526	-110.702	Shonto	2014-03-18	1	BD					BD		-0.505085	-0.500289	2014-04-17	0.484163	2015-02-11
103-3		36.4809	-110.709	Shonto	2014-03-18	1	BD					BD		-0.112237	2014-04-17	0.968597	2015-02-11
104-5		36.491	-110.654	Shonto	2014-03-18	1	1.02908					1.02908		1.02908	2014-04-17	1.88016	2014-07-02	2.55662	2014-11-07	2.1546	2014-12-18
2K-301		36.5367	-110.572	Shonto	2014-03-18	1	0.314701					0.314701		0.314701	2014-11-07	2014-12-18
2K-320		36.5709	-110.61	Shonto	2014-08-13	1	0.490341					0.490341		0.374373	2014-11-07	0.606309	2014-12-18
Paiute Spring		36.8246	-110.615	Shonto	2016-07-19	1	0.397602			0.397602				0.618952	2017-12-20	0.176252	2018-01-31
A Little Bit of Water		36.8627	-110.609	Shonto	2016-07-19	1	0.341072			0.341072				0.562451	2017-12-20	0.119693	2018-01-31
2T-502		36.5733	-110.516	Shonto	18 Mar 14, 13 Aug 14, Mar 18	3	Dependant on Water Level	BD	0.646468	0.635474		Dep on Water Lvl		-0.304831	2014-04-17	0.500895	2014-11-07	0.724234	2014-12-18	0.714275	2015-02-11
2T-504		36.8246	-110.615	Shonto	18 Mar 14, 13 Aug 14, 19 Jul 16	3	0.760929	0.477734	0.876009	0.844987		0.676871		-0.27049	2014-04-17	0.363851	1.01183	2014-11-07	0.591616	0.740184	2014-12-18	1.02699	2017-12-20	0.662984	2018-01-31
Zombie 1		35.7463	-109.878	Steamboat	2014-03-18	1	BD			BD				-0.308895	2014-04-17	0.543647	1.84513	0.994772	2014-11-07	0.774236	0.71551	2014-12-18
17M-207		35.6735	-109.891	Steamboat	2014-03-18	1	21.6034					21.6034		21.6034	2014-04-17	26.7961	25.4834	2015-02-11
17T-519		35.6658	-109.946	Steamboat	2014-03-18	1	2.92807					2.92807		2.92807	2014-04-17	4.60203	2015-02-11
Zombie 2		35.7499	-109.818	Steamboat	18 Mar 14, Mar 18	2	1.32679			1.86713		0.786454		0.788706	0.784201	2014-04-17	2.25757	2014-11-07	2.00876	1.95243	2014-12-18
17M-78	Base of Balokai Mountain	35.843	-109.802	Steamboat	3 Apr 14, 12 Aug 14	1	35.2648	33.0977	37.432			35.2648		33.0977	2014-04-17	16.5692	2014-07-02	37.1716	2014-11-07	37.6924	2014-12-18	41.7147	2015-02-11
Zombie 3	M/M, Cobra	35.7926	-109.824	Steamboat	3 Apr 14, 12 Aug 14	2	0.969218	0.344327	1.59411			0.969218		0.344327	2014-04-17	1.48713	2014-11-07	1.70108	2014-12-18	1.56526	2015-02-11
Zombie 4	520	35.8246	-109.725	Steamboat	3 Apr 14, 12 Aug 14	2	4.94669	2.4999	7.39348			4.94669		2.4999	2014-04-17	7.50909	2014-11-07	7.27787	2014-12-18	4.11794	2015-02-11
17T-545		35.7385	-109.76	Steamboat	18 Mar 14, 18 Jul 16, 27 Jun 17	3	14.1142			15.4972		12.7311		12.7311	2014-04-17	17.6693	15.3098	16.4845	2014-11-07	17.6642	14.7021	15.2797	2014-12-18	15.2168	26.5836	2017-12-20	15.7777	25.5974	2018-01-31
9K-216	Winnie The Pooh	36.8439	-109.368	Sweetwater	2015-03-17	1	30.7589				30.7589			30.7589	2015-06-01
Yellow Metal	9-45	36.7937	-109.391	Sweetwater	2015-03-17	1	7.99245				7.99245			7.99245	2015-06-01
Home Well	Home Well	36.858	-109.45	Sweetwater	2015-03-17	1	9.56455				9.56455			9.56455	2015-06-01
Happy S	9B-17	36.9477	-109.322	Sweetwater	17 Mar 15, Mar 18	2	2.94919			3.0225	2.87589			2.87589	2015-06-01
9T-586		36.8641	-109.31	Sweetwater	2015-03-17	1	17.4648				17.4648			17.4648	2015-06-01
4T-592		36.0606	-109.959	Tachee	2017-10-08	1	0.709889			0.709889				0.971386	2017-12-20	0.448391	2018-02-01
Blue Stone Well		36.1401	-109.978	Tachee	2017-10-08	1	0.448974			0.448974				0.725018	2017-12-20	0.172931	2018-02-01
4T-386		36.2298	-109.892	Tachee	2017-10-08	1	9.47506			9.47506				9.46662	2017-12-20	9.48349	2018-02-01
Blue Gap		36.1714	-109.946	Tachee	2017-10-08	1	0.339976			0.339976				0.640154	2017-12-20	0.0397979	2018-02-01
Two Times Well		36.1105	-110.015	Tachee	2017-10-08	1	0.36598			0.36598				0.587989	2017-12-20	0.143972	2018-01-31
White Clay Spring		36.2171	-109.882	Tachee	2017-10-13	1	70.0684			70.0684				73.1297	2017-12-20	67.0072	2018-02-01
Mine Claim 28		36.2447	-109.891	Tachee	2017-10-13	1	210.952			210.952				215.461	2017-12-20	206.443	2018-02-01
Waterfall Spring		36.2946	-109.832	Tachee	2017-10-13	1	151.841			151.841				157.184	2017-12-20	146.498	2018-02-01
9T-527		36.9235	-109.181	Teec Nos Pos	2014-03-17	1	0.612992					0.612992		0.612992	2015-02-11
12T-517		36.9007	-108.981	Teec Nos Pos	2017-10-05	1	0.509641			0.509641				0.781323	2017-12-20	0.237959	2018-02-01
9T-591		36.8929	-109.007	Teec Nos Pos	2017-10-05	1	1.60698			1.60698				1.81683	2017-12-20	1.39712	2018-02-01
12K-335		36.8802	-109.037	Teec Nos Pos	2017-10-05	1	3.05119			3.05119				3.16901	2017-12-20	2.93337	2018-02-01
Teec Nos Pos Trading Post		36.9194	-109.084	Teec Nos Pos	2017-12-28	1	0.331897			0.331897				0.331897	2018-02-01
7T-542		35.4681	-110.378	Teesto	2014-01-09	1	1.17857					1.17857		1.17857	2015-02-11
Teesto Chapterhouse		35.4957	-110.404	Teesto	2014-01-09	1	BD					BD		-0.689672	2014-04-17	0.198092	2015-02-11
Seba Delkai School		35.4966	-110.445	Teesto	2014-01-09	1	2.74095					2.74095		2.74095	2014-04-17	4.29708	2015-02-11
7H-539	7T-539	35.4545	-110.368	Teesto	9 Jan 14, 24 Oct 14, Mar 18	3	9.3875	7.64606	10.3705	10.1459		9.00829		7.64606	2014-04-17	10.3705	2015-02-11
Cottonwood Spring		35.4722	-110.373	Teesto	19 Jan 13, 9 Jan 14, 4 Oct 14, 24 Oct 14	3	9.34528					9.34528		9.34528	2015-06-01
Cedar Spring	Little Spring, Middle Spring, 7R-353	35.4512	-110.364	Teesto	9 Jan 14, 24 Oct 14, 26 Jun 17	4	3.72819	1.92973	3.92536	4.52885		2.92754		1.92973	2014-04-17	4.35255	3.49817	2015-02-11	4.6296	2017-12-20	4.42809	2018-01-31
Darth Vader		36.2735	-111.015	Tonalea	2015-03-16	1	1.47538				1.47538			1.47538	2015-06-01
106-2		36.3245	-110.987	Tonalea	2015-03-16	1	1.91208				1.91208			1.91208	2015-06-01
N21-ASO		36.3588	-111.005	Tonalea	2015-03-16	1	0.571135				0.571135			0.571135	2015-06-01
Mafia Family		36.4453	-110.857	Tonalea	2015-03-16	1	0.989008				0.989008			0.989008	2015-06-01
102-1		36.4869	-110.832	Tonalea	2015-03-16	1	0.878895				0.878895			0.878895	2015-06-01
11T-526		36.2283	-109.243	Tsaile-Wheatfields	2017-10-07	1	0.603645			0.603645				0.912502	2017-12-20	0.294788	2018-02-01
11T-507		36.1803	-109.134	Tsaile-Wheatfields	2017-10-07	1	0.364735			0.364735				0.666722	2017-12-20	0.0627489	2018-02-01
AZ0256 Spring		36.2857	-109.125	Tsaile-Wheatfields	2017-10-08	1	1.31517			1.31517				1.52646	2017-12-20	1.10387	2018-02-01
11Y-69		36.2887	-109.343	Tsaile-Wheatfields	2017-10-13	1	2.17258			2.17258				2.48008	2017-12-20	1.86509	2018-02-01
BMGA		36.0749	-109.889	Tselani	2017-10-08	1	17.1594			17.1594				17.3185	2017-12-20	17.0004	2018-01-31
Tuuvi Vistor Center		36.1185	-111.229	Tuba City	2014-01-08	1	3.89111			3.89111				3.02786	2014-04-17	4.75436	2015-02-11
Navajo Route 6222		36.1275	-111.256	Tuba City	2014-01-08	1	0.394295			0.394295				-0.120844	2014-04-17	0.909433	2015-02-11
Tuba City Boarding School Pond		36.1396	-111.244	Tuba City	2014-01-08	1	0.550479			0.550479				0.0331603	2014-04-17	1.0678	2015-02-11
3A-PHS-12	Rabbit Brush Well	36.1858	-111.218	Tuba City	2014-01-08	1	1.07115			1.07115				0.50539	2014-04-17	1.63691	2015-02-11
Pasteur Canyon		36.1463	-111.21	Tuba City	2014-01-08	1	0.600035			0.600035				0.0632241	2014-04-17	1.13685	2015-02-11
3T-545		36.19	-111.291	Tuba City	2014-01-10	1	4.25982					4.25982		4.25982	2014-04-17	5.06531	2014-07-02	6.12393	2015-02-11
3T-506		36.2417	-111.03	Tuba City	2015-03-16	1	3.58488				3.58488			3.58488	2015-06-01
Hoogan Spigot		36.1382	-111.336	Tuba City	2016-07-19	1	3.04665			3.04665				3.09363	2017-12-20	2.99967	2018-01-31
3T-518		36.2416	-111.03	Tuba City	8 Jan 14, 16 Mar 15, Mar 18	3	0.878978			0.916621	1.12253	0.597779		0.0597779	2014-04-17	1.06601	2015-02-11	1.12253	2015-06-01
3A-88	Tommy's Well	36.1845	-111.104	Tuba City	8 Jan 14, 16 Mar 15	2	5.20216				7.89075	2.51357		2.51357	2014-04-17	4.0851	2015-02-11	7.89075	2015-06-01
408-13		36.0508	-110.037	Whippoorwill Springs	2017-10-08	1	0.553745			0.553745				0.861248	2017-12-20	0.246241	2018-02-01
7H-63	Whitecone Spring	35.5933	-110.037	White Cone	2017-06-27	1	10.36			10.36				10.36	2018-01-31
Vampire Cat Bear		35.6127	-110.025	White Cone	2017-06-27	1	0.674956			0.674956				0.928749	2017-12-20	0.421163	2018-01-31
17T-540		35.5311	-109.962	White Cone	2017-06-27	1	0.939151			0.939151				1.18548	2017-12-20	0.692821	2018-01-31
Dord Tank	OFM Windmill	35.5972	-110.097	White Cone	9 Jan 14, 24 Oct 14	2	Dependant on Water Level	BD	0.807784			Dependant on Water Level		-0.215817	2014-04-17	0.555081	2014-07-02	0.790755	0.824812	2015-02-11
1T-526		36.5818	-111.197	Lechee	12 Aug 14, Mar 18	1	0.481906			0.481906
Site #2	4K-380	36.3645	-110.348	Forest Lake	19 Mar 14, Mar 18	1	0.204557			0.204557
4T-500					Mar 18	1	0.677681			0.677681
4T-396	303-7, 304-9	36.2946	-110.349	Forest Lake	19 Mar 14, 14 Aug 14, Mar 18	1	0.318302			0.318302
4T-562					Mar 18	1	0.197356			0.197356
Peabody Pond					Mar 18	1	2.61146			2.61146
Peabody Water Hauling					Mar 18	1	0.852098			0.852098
Little Colorado River		35.7399	-111.321	Cameron	2015-08-14	0
Pond 2		35.7679	-111.389	Cameron	2015-08-14	0
Private Well		36.4992	-109.982	Chilchinbeto	2017-06-27	0
11T-509		36.1281	-109.368	Chinle	2017-10-07	0
ȻIR		36.1703	-109.584	Chinle	2017-10-13	0
10T-523		36.1127	-109.667	Chinle	2017-10-13	0
Wukoki	Little Colorado 2	35.5704	-111.276	Coalmine Mesa	2015-08-14	0
Gary Goldtooth		35.9083	-111.147	Coalmine Mesa	2017-06-26	0
Tohnalea		36.0029	-111.243	Coalmine Mesa	2017-06-26	0
Tse To Baah Naali Spring		35.6892	-111.175	Coalmine Mesa	2017-06-27	0
USPHS-3-5-10		35.8638	-111.378	Coalmine Mesa	2017-10-14	0
Leupp Tank		35.5694	-111.245	Coalmine Mesa	2017-10-14	0
Karma Well		35.3537	-111.45	Coconino National Forest	2015-08-14	0
11A-1153		36.3941	-111.418	Coppermine	2014-01-10	0
Stockpile Well		36.9361	-109.865	Dennehotso	2017-06-27	0
Uncovered Water Well Behind NTUA - Dilkon		35.4162	-110.332	Dilkon	2014-10-24	0
Nezzie's Spring		35.4101	-110.38	Dilkon	2014-10-24	0
4T-406		36.3186	-110.396	Forest Lake	2014-03-19	0
302-4		36.3644	-110.35	Forest Lake	2014-08-13	0
Sheep Dip Spring		35.518	-109.859	Greasewood	2017-06-27	0
304-7		36.0946	-110.52	Hard Rock	2014-03-19	0
304-6		36.0475	-110.547	Hard Rock	2014-03-19	0
Rocky Ridge Trading Post		36.0548	-110.597	Hard Rock	2014-03-19	0
REZ		35.7361	-109.935	Jeddito	2014-03-18	0
1T-527		36.6158	-111.032	Kaibeto	17 Mar 14, 12 Aug 14	0
8T-540		36.7068	-110.29	Kayenta	18 Mar 14, 13 Aug 14	0
8A-138		36.6931	-110.152	Kayenta	2017-06-27	0
Box Springs		35.5031	-111.24	Leupp	2013-01-19	0
10T-253B		36.3836	-109.662	Many Farms	2017-06-27	0
11T-235		36.4051	-109.385	Many Farms	2017-10-07	0
11K-249		36.4488	-109.36	Many Farms	2017-10-08	0
9Y-10		36.9725	-109.432	Mexican Water	2015-03-17	0
9K-212	Navajo Church	36.9958	-109.367	Mexican Water	2015-03-17	0
435-2J		37.1642	-109.662	Mexican Water	2015-03-17	0
9T-568		37.0811	-109.546	Mexican Water	2015-03-17	0
Mexican Water		36.9894	-109.61	Mexican Water	2015-03-17	0
9T-603		36.9458	-109.552	Mexican Water	2015-03-17	0
2T-525 (Filtered)		37.1187	-110.618	Navajo Mountain	18 Mar 14, 13 Aug 14	0
Hole in the Ground 2		37.0281	-110.312	Oljato	2015-03-18	0
401-1/2		36.1497	-110.196	Piñon	2014-03-19	0
North of Pinon High		36.118	-110.214	Piñon	19 Mar 14, 14 Aug 14	0
East of Pinon High		36.111	-110.217	Piñon	20 Mar 14, 14 Aug 14	0
West of Pinon High		36.111	-110.217	Piñon	21 Mar 14, 14 Aug 14	0
Holey Tank	East of Pinon, Navajo Rt 4	36.0637	-110.128	Piñon	22 Mar 14, 14 Aug 14	0
405-3	405-1	36.0626	-110.128	Piñon	2014-08-14	0
9K-219		37.0511	-109.379	Red Mesa	2015-03-17	0
9T-574		37.11	-109.433	Red Mesa	2015-03-17	0
9T-559		37.1947	-109.33	Red Mesa	2015-03-17	0
Thumbprint Well		36.6023	-109.036	Red Valley	2017-10-05	0
N63 Well		36.6811	-109.052	Red Valley	2017-10-06	0
11T-522		36.4592	-109.533	Round Rock	2017-10-08	0
103-1		36.445	-110.75	Shonto	2014-03-18	0
9T-550		36.8745	-109.39	Sweetwater	2015-03-17	0
Manual Mission North		36.8025	-109.409	Sweetwater	2015-03-17	0
10T-518		36.0941	-109.962	Tachee	2017-10-08	0
9Y-100		36.9744	-109.246	Teec Nos Pos	2015-03-17	0
9T-571		36.9089	-109.072	Teec Nos Pos	2017-10-05	0
506-3		35.5103	-110.365	Teesto	2014-01-09	0
Road from Teesto-Whitecone		35.5268	-110.381	Teesto	2014-10-24	0
Closed?		35.973	-109.614	Tselani	2015-03-18	0
10T-524		36.0656	-109.77	Tselani	2017-10-08	0
10R-518		36.0752	-109.884	Tselani	2017-10-08	0
Goat Head		36.1299	-111.264	Tuba City	2016-07-19	0
3A-144	Shonto Well	36.1346	-111.112	Tuba City	2017-06-26	0
Whippoorwill Springs Windmill		36.0307	-110.082	Whippoorwill Springs	2014-03-19	0
406-21	408-21	36.0077	-110.061	Whippoorwill Springs	2014-03-19	0
Gopher Spring	Grandma Annie's (Andee)	35.4838	-110.164	White Cone	2014-10-24	0
511-2		35.5907	-110.027	White Cone	2017-06-27	0

## Sheet: 52Cr
Water Inventory: Editted 31 December 2017							52Cr ug/L (ppb)
Sample Identification	Other Names	Average Latitude	Average Longitude	Chapter	Date(s) of Collection	Number of Times Sampled	Cr
Shadow Mountain Well		36.0338	-111.441	Bodaway-Gap	2017-10-14	1	0.119978	2018-02-05
Bitter Spring Well		36.6065	-111.66	Bodaway-Gap	2017-10-14	1	1.5941	2018-02-05
Hidden Spring		36.1894	-111.395	Bodaway-Gap	2017-10-14	1	6.27679	2018-02-05
3K-331		35.7691	-111.407	Cameron	2017-06-26	1	0.340454	2018-02-05
3T-527		35.8538	-111.45	Cameron	2017-10-14	2	0.435184	2018-02-05
Shallow Well		35.7549	-111.368	Cameron	2017-06-26	1	0.56781	2018-02-05
8K-443		36.5037	-109.981	Chilchinbeto	18 Mar 15, 27 Jun 17	1	1.25087	2018-02-05
Baby Rock Spring	8A-PHS-30	36.7471	-110.054	Chilchinbeto	2017-06-27	1	1.58872	2018-02-05
8A-121		36.5615	-110.023	Chilchinbeto	2017-06-27	1	4.78093	2018-02-05
10K-248		36.2932	-109.501	Chinle	2017-10-13	1	0.0342056	2018-02-05
10R-116	No DAPL, 102-166	36.2666	-109.601	Chinle	18 Mar 15, 13 Oct 17	1	0.088827	2018-02-05
11T-505		36.1813	-109.286	Chinle	2017-10-07	1	0.101256	2018-02-05
Green Dino		36.1624	-109.571	Chinle	2017-10-13	1	0.119875	2018-02-05
10R-54		36.1186	-109.58	Chinle	2017-10-13	1	0.154178	2018-02-05
10T-548		36.082	-109.621	Chinle	18 Mar 15, 18 Jul 16	1	0.180153	2018-02-05
3T-539	Cameron Windmill	35.8379	-111.356	Coalmine Mesa	19 Jan 13, 14 Oct 17	2	0.163032	2018-02-05
Tohatchi Spring		35.6872	-111.102	Coalmine Mesa	19 Jan 13, 27 Jun 17	2	0.949096	2018-02-05
Badger Springs	Na-ha-chitti Spring, 3A-PHS-36	35.6406	-111.196	Coalmine Mesa	19 Jan 13, 27 Jun 17	2	1.31426	2018-02-05
Pond 461		35.711	-111.313	Coalmine Mesa	14 Aug 15, 26 Jun 17	2	1.38846	2018-02-05
Clay Well Spring		35.8744	-111.34	Coalmine Mesa	2017-10-14	1	1.80324	2018-02-05
Paddock Well		35.701	-111.26	Coalmine Mesa	2017-10-14	1	7.00093	2018-02-05
Tóbein'hidziil		35.5842	-109.766	Cornfields	18 Jul 16, 27 Jun 17	1	0.306631	0.0414992	2018-02-05
Gangster Native		35.6972	-109.657	Cornfields	18 Mar 15, 18 Jul 16, 27 Jun 17	1	0.375302	0.783532	2018-02-05
17T-522		35.6252	-109.794	Cornfields	18 Mar 14, 27 Jun 17	2	1.46289	2018-02-05
8T-536		37.0035	-109.771	Dennehotso	2017-06-27	1	0.034745	2018-02-05
8T-535		36.9832	-109.761	Dennehotso	2017-06-27	1	0.100554	2018-02-05
Kiishzhinii-be-toh Spring		36.9299	-109.856	Dennehotso	2017-06-27	1	0.326859	2018-02-05
8T-509		36.8985	-109.808	Dennehotso	2017-06-27	1	0.4538	2018-02-05
Tselichee Spring	Tse-li-chi-hateh	37.02	-109.845	Dennehotso	18 Mar 15, 27 Jun 17	1	0.687746	2018-02-05
Tó'eἱ'iina	Baby Rocks	36.815	-109.892	Dennehotso	18 Mar 14, 18 Jul 16, 27 Jun 17	3	12.0465	11.3299	2018-02-05
USPHS Sunglasses		35.3298	-110.397	Dilkon	2017-06-27	1	0.13014	2018-02-05
Nora's House		35.2947	-110.493	Dilkon	2017-05-21	1	0.200984	2018-02-05
ASONDW		35.2263	-110.297	Dilkon	24 Oct 14, 18 Mar 15, 13 Oct 17, Mar 18	4	1.1308	2018-02-05
Silver Tank		35.3206	-110.398	Dilkon	2017-06-27	1	0.291156	2018-02-05
Dilkon Church		35.3863	-110.314	Dilkon	24 Oct 14, 18 July 16, 26 Jun 17, Mar 18	4	1.13887	0.982576	2018-02-05
Castle Buttle		35.326	-110.325	Dilkon	2017-06-27	1	1.00745	2018-02-05
Coyote Wash		35.3442	-110.466	Dilkon	2017-05-21	1	1.36138	1.27467	2018-02-05
Sunflower Springs	Backroads	35.3026	-110.219	Dilkon	24 Oct 14, 18 Mar 15, 18 July 16, 26 Jun 17	4	1.45602	1.04567	2018-02-05
Tohanldi Wash		35.3048	-110.458	Dilkon	2017-05-21	1	2.95867	2018-02-05
17T-568		35.5183	-109.83	Greasewood	9 Jan 14, 18 July 16, 27 Jun 17	3	0.0645638	0.457543	2018-02-05
17M-203		35.5499	-109.922	Greasewood	2017-06-27	1	0.255329	2018-02-05
17M-340		35.4896	-109.87	Greasewood	9 Jan 14, 18 July 16, 27 Jun 17	3	1.42756	0.19479	2018-02-05
Solar P Springs	170593	35.3509	-109.894	Indian Wells	9 Jan 14, 18 Mar 15, 18 July 16, 26 Jun 17	4	0.321813	0.549726	2018-02-05
USPHS 757 Well	Aunt Suzy, Aunt Suzie	35.326	-110.016	Indian Wells	9 Jan 14, 24 Oct 14, 18 Mar 15, 18 July 16, 26 Jun 17	5	0.621563	0.634868	2018-02-05
H-123 Spring		35.3245	-110.005	Indian Wells	9 Jan 14, 18 Mar 15, 18 July 16, 26 Jun 17	4	0.704595	0.733938	2018-02-05
Belin Windmill	2010-203 Windmill	35.3863	-110.056	Indian Wells	9 Jan 14, 24 Oct 14, 26 Jun 17	3	1.66397	2018-02-05
Hi	7H-1	35.7611	-109.937	Jeddito	3 Apr 14, 27 Jun 17	1	1.98769	0.229137	2018-02-05
8K-441	Untouched Cows, Cow Tanks	36.7855	-110.078	Kayenta	18 Mar 14, 27 Jun 17	2	0.323552	2018-02-05
5T-537		35.5546	-111.156	Leupp	19 Jan 13, 14 Oct 17	2	0.108638	2018-02-05
5K-506		35.2447	-110.972	Leupp	2017-10-14	1	0.506217	2018-02-05
5T-529B	Windmill Well #1	35.4316	-111.112	Leupp	19 Jan 13, 14 Oct 17	2	0.715793	2018-02-05
5T-529	Windmill Well #1	35.4316	-111.112	Leupp	19 Jan 13, 14 Oct 17	2	1.24001	2018-02-05
5T-526		35.2419	-110.96	Leupp	2017-10-14	1	0.723554	2018-02-05
Leupp Farm		35.329	-111.008	Leupp	2017-10-14	1	0.764754	2018-02-05
5T-518		35.303	-110.994	Leupp	2017-10-14	1	0.902553	2018-02-05
5M-108		35.3012	-111.101	Leupp	2017-10-14	1	0.991031	2018-02-05
5K-315		35.2935	-111.154	Leupp	2017-10-14	1	1.12379	2018-02-05
Round Church Solar	Round Cedar Church	35.3125	-111.219	Leupp	2017-10-14	1	1.70522	2018-02-05
Phelps Well		35.3548	-111.225	Leupp	2017-10-14	1	3.00869	2018-02-05
Lukachukai Rodeo		36.4117	-109.244	Lukachukai	2017-10-07	1	0.100805	2018-02-05
Chuska Mountain Spring		36.4526	-109.17	Lukachukai	2017-10-07	1	0.104903	2018-02-05
11K-252		36.355	-109.329	Many Farms	2017-10-07	1	0.0518104	2018-02-05
10K-213		36.3502	-109.48	Many Farms	2017-10-13	1	0.0611925	2018-02-05
10T-520		36.3503	-109.428	Many Farms	2017-10-13	1	0.123364	2018-02-05
10T-565		36.3726	-109.401	Many Farms	2017-10-13	1	1.12174	2018-02-05
Salt Trail Road Pump	Place They Haul Water (Translate)	36.9591	-110.811	Navajo Mountain	17 Mar 14, 12 Aug 14, 16 Mar 15, 26 Jun 17	4	0.645391	2018-02-05
2A-PHS-8	Haystack	36.9805	-110.881	Navajo Mountain	17 Mar 14, 12 Aug 14, 16 Mar 15, 19 Jul 16, 26 Jun 17	5	1.18534	0.74859	2018-02-05
Oljato Wash Hand Pump		36.9261	-110.335	Oljato	2017-06-27	1	0.279437	2018-02-05
8K-402		36.9544	-110.208	Oljato	18 Mar 14, 13 Aug 14, 26 Jun 17	3	1.63328	2018-02-05
12T-323		36.6065	-109.02	Red Valley	2017-10-05	1	0.239467	2018-02-05
12T-329		36.6638	-109.004	Red Valley	2017-10-06	1	0.381286	2018-02-05
10T-562		36.4522	-109.832	Rough Rock	18 Mar 15, 27 Jun 17	1	0.271206	2018-02-05
10T-235		36.4149	-109.728	Rough Rock	18 Mar 15, 27 Jun 17	1	0.292862	2018-02-05
Stone Tank		36.4618	-109.407	Round Rock	2017-10-08	1	0.490428	2018-02-05
Paiute Spring		36.8246	-110.615	Shonto	2016-07-19	1	0.236442	2018-02-05
A Little Bit of Water		36.8627	-110.609	Shonto	2016-07-19	1	0.271713	2018-02-05
2T-504		36.8246	-110.615	Shonto	18 Mar 14, 13 Aug 14, 19 Jul 16	3	0.765974	2018-02-05
17T-545		35.7385	-109.76	Steamboat	18 Mar 14, 18 Jul 16, 27 Jun 17	3	0.87778	1.57393	2018-02-05
White Clay Spring		36.2171	-109.882	Tachee	2017-10-13	1	0.0547808	2018-02-05
Blue Gap		36.1714	-109.946	Tachee	2017-10-08	1	0.143131	2018-02-05
Waterfall Spring		36.2946	-109.832	Tachee	2017-10-13	1	0.193018	2018-02-05
Blue Stone Well		36.1401	-109.978	Tachee	2017-10-08	1	0.275411	2018-02-05
4T-386		36.2298	-109.892	Tachee	2017-10-08	1	0.280699	2018-02-05
Two Times Well		36.1105	-110.015	Tachee	2017-10-08	1	0.345922	2018-02-05
4T-592		36.0606	-109.959	Tachee	2017-10-08	1	1.10534	2018-02-05
Mine Claim 28		36.2447	-109.891	Tachee	2017-10-13	1	1.48698	2018-02-05
9T-591		36.8929	-109.007	Teec Nos Pos	2017-10-05	1	0.248664	2018-02-05
12T-517		36.9007	-108.981	Teec Nos Pos	2017-10-05	1	0.261512	2018-02-05
Teec Nos Pos Trading Post		36.9194	-109.084	Teec Nos Pos	2017-12-28	1	0.288246	2018-02-05
12K-335		36.8802	-109.037	Teec Nos Pos	2017-10-05	1	0.318309	2018-02-05
Cedar Spring	Little Spring, Middle Spring, 7R-353	35.4512	-110.364	Teesto	9 Jan 14, 24 Oct 14, 26 Jun 17	4	0.723631	2018-02-05
11Y-69		36.2887	-109.343	Tsaile-Wheatfields	2017-10-13	1	0.049711	2018-02-05
11T-507		36.1803	-109.134	Tsaile-Wheatfields	2017-10-07	1	0.170033	2018-02-05
11T-526		36.2283	-109.243	Tsaile-Wheatfields	2017-10-07	1	0.259842	2018-02-05
AZ0256 Spring		36.2857	-109.125	Tsaile-Wheatfields	2017-10-08	1	0.657617	2018-02-05
BMGA		36.0749	-109.889	Tselani	2017-10-08	1	0.226241	2018-02-05
Hoogan Spigot		36.1382	-111.336	Tuba City	2016-07-19	1	0.197714	2018-02-05
408-13		36.0508	-110.037	Whippoorwill Springs	2017-10-08	1	0.340165	2018-02-05
17T-540		35.5311	-109.962	White Cone	2017-06-27	1	0.185714	2018-02-05
Vampire Cat Bear		35.6127	-110.025	White Cone	2017-06-27	1	0.372055	2018-02-05
7H-63	Whitecone Spring	35.5933	-110.037	White Cone	2017-06-27	1	4.84182	2018-02-05
9B-17							0.47494
9T-555							0.388268
1T-526							0.463381
2T-502							0.713397
308-1 Mar 18							0.463519
4T-500 Mar 18							0.348982
Zombie 2 Mar 18							0.399647
4K-380 Mar 18							0.395804
1T-509 Mar 18							0.614912
3T-518 Mar 18							0.685389
Peabody Water Hauling Mar 18							1.11343
Peabody Pond Mar 18							0.605908
4T-562 Mar 18							0.397035
4T-396 Mar 18							0.485415
2A-93 Mar 18							1.03313
FIASA Mar 18							0.797013
7T-539 Mar 18							0.453541
1A-115 Mar 18							0.683956
Coyote Spring Mar 18							1.85611

## Sheet: 58-60Ni
Water Inventory: Editted 31 December 2017							58Ni ug/L (ppb)			60Ni ug/L (ppb)
Sample Identification	Other Names	Average Latitude	Average Longitude	Chapter	Date(s) of Collection	Number of Times Sampled	Ni			Ni
Shadow Mountain Well		36.0338	-111.441	Bodaway-Gap	2017-10-14	1	0.543357	2018-02-05		3.27579	2018-02-05
Hidden Spring		36.1894	-111.395	Bodaway-Gap	2017-10-14	1	0.816795	2018-02-05		0.00701697	2018-02-05
Bitter Spring Well		36.6065	-111.66	Bodaway-Gap	2017-10-14	1	4.96867	2018-02-05		29.1434	2018-02-05
3T-527		35.8538	-111.45	Cameron	2017-10-14	2	0.886809	2018-02-05		2.03932	2018-02-05
Shallow Well		35.7549	-111.368	Cameron	2017-06-26	1	1.21606	2018-02-05		2.20237	2018-02-05
3K-331		35.7691	-111.407	Cameron	2017-06-26	1	2.10877	2018-02-05		9.01589	2018-02-05
Baby Rock Spring	8A-PHS-30	36.7471	-110.054	Chilchinbeto	2017-06-27	1	-0.109944	2018-02-05		-0.0443183	2018-02-05
8A-121		36.5615	-110.023	Chilchinbeto	2017-06-27	1	0.228166	2018-02-05		0.19816	2018-02-05
8K-443		36.5037	-109.981	Chilchinbeto	18 Mar 15, 27 Jun 17	1	4.00508	2018-02-05		0.279667	2018-02-05
10T-548		36.082	-109.621	Chinle	18 Mar 15, 18 Jul 16	1	0.710074	2018-02-05		2.97401	2018-02-05
10K-248		36.2932	-109.501	Chinle	2017-10-13	1	0.807837	2018-02-05		5.10987	2018-02-05
10R-54		36.1186	-109.58	Chinle	2017-10-13	1	0.937847	2018-02-05		0.351463	2018-02-05
10R-116	No DAPL, 102-166	36.2666	-109.601	Chinle	18 Mar 15, 13 Oct 17	1	1.00847	2018-02-05		0.819947	2018-02-05
11T-505		36.1813	-109.286	Chinle	2017-10-07	1	1.10115	2018-02-05		7.35755	2018-02-05
Green Dino		36.1624	-109.571	Chinle	2017-10-13	1	1.46369	2018-02-05		6.69025	2018-02-05
Tohatchi Spring		35.6872	-111.102	Coalmine Mesa	19 Jan 13, 27 Jun 17	2	0.171674	2018-02-05		0.470772	2018-02-05
Paddock Well		35.701	-111.26	Coalmine Mesa	2017-10-14	1	0.245464	2018-02-05		0.638784	2018-02-05
3T-539	Cameron Windmill	35.8379	-111.356	Coalmine Mesa	19 Jan 13, 14 Oct 17	2	0.610172	2018-02-05		3.59942	2018-02-05
Badger Springs	Na-ha-chitti Spring, 3A-PHS-36	35.6406	-111.196	Coalmine Mesa	19 Jan 13, 27 Jun 17	2	0.626493	2018-02-05		1.21058	2018-02-05
Clay Well Spring		35.8744	-111.34	Coalmine Mesa	2017-10-14	1	0.787693	2018-02-05		0.979939	2018-02-05
Pond 461		35.711	-111.313	Coalmine Mesa	14 Aug 15, 26 Jun 17	2	1.12771	2018-02-05		2.44053	2018-02-05
17T-522		35.6252	-109.794	Cornfields	18 Mar 14, 27 Jun 17	2	0.260304	2018-02-05		0.946396	2018-02-05
Gangster Native		35.6972	-109.657	Cornfields	18 Mar 15, 18 Jul 16, 27 Jun 17	1	0.718727	1.21548	2018-02-05	4.51522	6.21363	2018-02-05
Tóbein'hidziil		35.5842	-109.766	Cornfields	18 Jul 16, 27 Jun 17	1	3.0992	1.10817	2018-02-05	18.607	5.9835	2018-02-05
Tselichee Spring	Tse-li-chi-hateh	37.02	-109.845	Dennehotso	18 Mar 15, 27 Jun 17	1	0.115798	2018-02-05		0.468685	2018-02-05
8T-509		36.8985	-109.808	Dennehotso	2017-06-27	1	0.404054	2018-02-05		2.01837	2018-02-05
8T-536		37.0035	-109.771	Dennehotso	2017-06-27	1	0.759556	2018-02-05		2.47929	2018-02-05
8T-535		36.9832	-109.761	Dennehotso	2017-06-27	1	1.59556	2018-02-05		3.34096	2018-02-05
Kiishzhinii-be-toh Spring		36.9299	-109.856	Dennehotso	2017-06-27	1	1.84818	2018-02-05		5.76478	2018-02-05
Tó'eἱ'iina	Baby Rocks	36.815	-109.892	Dennehotso	18 Mar 14, 18 Jul 16, 27 Jun 17	3	2.13093	0.499334	2018-02-05	1.7673	0.290141	2018-02-05
ASONDW		35.2263	-110.297	Dilkon	24 Oct 14, 18 Mar 15, 13 Oct 17, Mar 18	4	0.0911405	2018-02-05		0.230957	2018-02-05
Castle Buttle		35.326	-110.325	Dilkon	2017-06-27	1	0.279722	2018-02-05		0.299356	2018-02-05
Silver Tank		35.3206	-110.398	Dilkon	2017-06-27	1	0.339273	2018-02-05		1.88544	2018-02-05
USPHS Sunglasses		35.3298	-110.397	Dilkon	2017-06-27	1	0.479671	2018-02-05		1.59291	2018-02-05
Nora's House		35.2947	-110.493	Dilkon	2017-05-21	1	0.803113	2018-02-05		4.46576	2018-02-05
Dilkon Church		35.3863	-110.314	Dilkon	24 Oct 14, 18 July 16, 26 Jun 17, Mar 18	4	0.804153	1.49656	2018-02-05	4.0969	7.11079	2018-02-05
Coyote Wash		35.3442	-110.466	Dilkon	2017-05-21	1	1.00519	0.331955	2018-02-05	1.53783	1.60131	2018-02-05
Sunflower Springs	Backroads	35.3026	-110.219	Dilkon	24 Oct 14, 18 Mar 15, 18 July 16, 26 Jun 17	4	2.41305	0.604752	2018-02-05	10.8609	3.01662	2018-02-05
Tohanldi Wash		35.3048	-110.458	Dilkon	2017-05-21	1	2.71598	2018-02-05		3.50795	2018-02-05
17T-568		35.5183	-109.83	Greasewood	9 Jan 14, 18 July 16, 27 Jun 17	3	0.466181	1.56984	2018-02-05	-0.00305504	0.185942	2018-02-05
17M-203		35.5499	-109.922	Greasewood	2017-06-27	1	2.06479	2018-02-05		10.5764	2018-02-05
17M-340		35.4896	-109.87	Greasewood	9 Jan 14, 18 July 16, 27 Jun 17	3	6.04354	2.04864	2018-02-05	23.3486	5.76528	2018-02-05
Belin Windmill	2010-203 Windmill	35.3863	-110.056	Indian Wells	9 Jan 14, 24 Oct 14, 26 Jun 17	3	0.429478	2018-02-05		0.911384	2018-02-05
Solar P Springs	170593	35.3509	-109.894	Indian Wells	9 Jan 14, 18 Mar 15, 18 July 16, 26 Jun 17	4	0.48988	0.803245	2018-02-05	2.87825	3.99011	2018-02-05
H-123 Spring		35.3245	-110.005	Indian Wells	9 Jan 14, 18 Mar 15, 18 July 16, 26 Jun 17	4	0.986802	0.524874	2018-02-05	1.70811	1.50123	2018-02-05
USPHS 757 Well	Aunt Suzy, Aunt Suzie	35.326	-110.016	Indian Wells	9 Jan 14, 24 Oct 14, 18 Mar 15, 18 July 16, 26 Jun 17	5	1.19338	0.5433	2018-02-05	1.77561	1.00099	2018-02-05
Hi	7H-1	35.7611	-109.937	Jeddito	3 Apr 14, 27 Jun 17	1	10.7816	3.66527	2018-02-05	58.7722	14.626	2018-02-05
8K-441	Untouched Cows, Cow Tanks	36.7855	-110.078	Kayenta	18 Mar 14, 27 Jun 17	2	0.845608	2018-02-05		1.88864	2018-02-05
Round Church Solar	Round Cedar Church	35.3125	-111.219	Leupp	2017-10-14	1	0.877919	2018-02-05		5.85631	2018-02-05
Leupp Farm		35.329	-111.008	Leupp	2017-10-14	1	1.30577	2018-02-05		7.10749	2018-02-05
Phelps Well		35.3548	-111.225	Leupp	2017-10-14	1	1.68747	2018-02-05		10.1037	2018-02-05
5K-315		35.2935	-111.154	Leupp	2017-10-14	1	1.75553	2018-02-05		6.68137	2018-02-05
5K-506		35.2447	-110.972	Leupp	2017-10-14	1	1.8051	2018-02-05		11.2633	2018-02-05
5T-537		35.5546	-111.156	Leupp	19 Jan 13, 14 Oct 17	2	1.81314	2018-02-05		7.24756	2018-02-05
5T-518		35.303	-110.994	Leupp	2017-10-14	1	1.90318	2018-02-05		11.7448	2018-02-05
5T-529B	Windmill Well #1	35.4316	-111.112	Leupp	19 Jan 13, 14 Oct 17	2	2.91341	2018-02-05		15.0662	2018-02-05
5T-529	Windmill Well #1	35.4316	-111.112	Leupp	19 Jan 13, 14 Oct 17	2	5.34994	2018-02-05		29.932	2018-02-05
5T-526		35.2419	-110.96	Leupp	2017-10-14	1	4.50157	2018-02-05		23.5653	2018-02-05
5M-108		35.3012	-111.101	Leupp	2017-10-14	1	4.68733	2018-02-05		25.4567	2018-02-05
Chuska Mountain Spring		36.4526	-109.17	Lukachukai	2017-10-07	1	0.529319	2018-02-05		4.21302	2018-02-05
Lukachukai Rodeo		36.4117	-109.244	Lukachukai	2017-10-07	1	2.49783	2018-02-05		7.19411	2018-02-05
10T-520		36.3503	-109.428	Many Farms	2017-10-13	1	1.19198	2018-02-05		7.80456	2018-02-05
10T-565		36.3726	-109.401	Many Farms	2017-10-13	1	2.8758	2018-02-05		6.04517	2018-02-05
11K-252		36.355	-109.329	Many Farms	2017-10-07	1	3.54506	2018-02-05		11.2359	2018-02-05
10K-213		36.3502	-109.48	Many Farms	2017-10-13	1	3.79778	2018-02-05		9.92738	2018-02-05
Salt Trail Road Pump	Place They Haul Water (Translate)	36.9591	-110.811	Navajo Mountain	17 Mar 14, 12 Aug 14, 16 Mar 15, 26 Jun 17	4	1.03388	2018-02-05		6.60563	2018-02-05
2A-PHS-8	Haystack	36.9805	-110.881	Navajo Mountain	17 Mar 14, 12 Aug 14, 16 Mar 15, 19 Jul 16, 26 Jun 17	5	2.03532	0.377789	2018-02-05	11.6153	2.59183	2018-02-05
8K-402		36.9544	-110.208	Oljato	18 Mar 14, 13 Aug 14, 26 Jun 17	3	0.546428	2018-02-05		1.96889	2018-02-05
Oljato Wash Hand Pump		36.9261	-110.335	Oljato	2017-06-27	1	1.06374	2018-02-05		5.51654	2018-02-05
12T-329		36.6638	-109.004	Red Valley	2017-10-06	1	1.87615	2018-02-05		0.487017	2018-02-05
12T-323		36.6065	-109.02	Red Valley	2017-10-05	1	2.24011	2018-02-05		0.474839	2018-02-05
10T-235		36.4149	-109.728	Rough Rock	18 Mar 15, 27 Jun 17	1	0.48697	2018-02-05		3.53466	2018-02-05
10T-562		36.4522	-109.832	Rough Rock	18 Mar 15, 27 Jun 17	1	3.62141	2018-02-05		21.8171	2018-02-05
Stone Tank		36.4618	-109.407	Round Rock	2017-10-08	1	7.05645	2018-02-05		34.7149	2018-02-05
Paiute Spring		36.8246	-110.615	Shonto	2016-07-19	1	0.566026	2018-02-05		1.79481	2018-02-05
A Little Bit of Water		36.8627	-110.609	Shonto	2016-07-19	1	0.628359	2018-02-05		0.64874	2018-02-05
2T-504		36.8246	-110.615	Shonto	18 Mar 14, 13 Aug 14, 19 Jul 16	3	3.51426	2018-02-05		17.4096	2018-02-05
17T-545		35.7385	-109.76	Steamboat	18 Mar 14, 18 Jul 16, 27 Jun 17	3	1.92481	2.23976	2018-02-05	0.991212	0.9081	2018-02-05
Blue Gap		36.1714	-109.946	Tachee	2017-10-08	1	1.06127	2018-02-05		6.20858	2018-02-05
Two Times Well		36.1105	-110.015	Tachee	2017-10-08	1	1.78986	2018-02-05		0.489094	2018-02-05
Blue Stone Well		36.1401	-109.978	Tachee	2017-10-08	1	2.15382	2018-02-05		10.4338	2018-02-05
4T-592		36.0606	-109.959	Tachee	2017-10-08	1	2.26913	2018-02-05		5.50967	2018-02-05
White Clay Spring		36.2171	-109.882	Tachee	2017-10-13	1	4.01298	2018-02-05		25.4424	2018-02-05
4T-386		36.2298	-109.892	Tachee	2017-10-08	1	6.91121	2018-02-05		45.1714	2018-02-05
Waterfall Spring		36.2946	-109.832	Tachee	2017-10-13	1	9.5969	2018-02-05		34.1216	2018-02-05
Mine Claim 28		36.2447	-109.891	Tachee	2017-10-13	1	559.64	2018-02-05		646.409	2018-02-05
Teec Nos Pos Trading Post		36.9194	-109.084	Teec Nos Pos	2017-12-28	1	0.376345	2018-02-05		1.40681	2018-02-05
12T-517		36.9007	-108.981	Teec Nos Pos	2017-10-05	1	0.76679	2018-02-05		0.365438	2018-02-05
9T-591		36.8929	-109.007	Teec Nos Pos	2017-10-05	1	1.74645	2018-02-05		0.225092	2018-02-05
12K-335		36.8802	-109.037	Teec Nos Pos	2017-10-05	1	2.44978	2018-02-05		12.4863	2018-02-05
Cedar Spring	Little Spring, Middle Spring, 7R-353	35.4512	-110.364	Teesto	9 Jan 14, 24 Oct 14, 26 Jun 17	4	1.08317	2018-02-05		0.342583	2018-02-05
11T-526		36.2283	-109.243	Tsaile-Wheatfields	2017-10-07	1	1.2827	2018-02-05		1.80203	2018-02-05
11T-507		36.1803	-109.134	Tsaile-Wheatfields	2017-10-07	1	1.73591	2018-02-05		10.5389	2018-02-05
AZ0256 Spring		36.2857	-109.125	Tsaile-Wheatfields	2017-10-08	1	1.81715	2018-02-05		10.0271	2018-02-05
11Y-69		36.2887	-109.343	Tsaile-Wheatfields	2017-10-13	1	1.85936	2018-02-05		8.33054	2018-02-05
BMGA		36.0749	-109.889	Tselani	2017-10-08	1	1.40754	2018-02-05		8.15179	2018-02-05
Hoogan Spigot		36.1382	-111.336	Tuba City	2016-07-19	1	1.8727	2018-02-05		2.22174	2018-02-05
408-13		36.0508	-110.037	Whippoorwill Springs	2017-10-08	1	2.20923	2018-02-05		0.593703	2018-02-05
7H-63	Whitecone Spring	35.5933	-110.037	White Cone	2017-06-27	1	0.493074	2018-02-05		1.13955	2018-02-05
Vampire Cat Bear		35.6127	-110.025	White Cone	2017-06-27	1	0.742365	2018-02-05		0.866657	2018-02-05
17T-540		35.5311	-109.962	White Cone	2017-06-27	1	1.4845	2018-02-05		0.328295	2018-02-05
9B-17 Mar 18							0.423138			0.145647
9T-555 Mar 18							0.734841			0.132376
1T-526 Mar 18							0.354557			0.707355
2T-502 Mar 18							0.227217			0.734004
308-1 Mar 18							0.491783			0.837437
4T-500 Mar 18							16.6994			32.2476
Zombie 2 Mar 18							0.672417			0.0235789
4K-380 Mar 18							0.698129			1.29828
1T-509 Mar 18							2.58996			1.58643
3T-518 Mar 18							0.235184			1.42469
Peabody Water Hauling Mar 18							-0.174172			0.287104
Peabody Pond Mar 18							4.65215			5.62423
4T-562 Mar 18							0.225308			1.10498
4T-396 Mar 18							0.990521			2.71191
2A-93 Mar 18							0.543771			4.75052
FIASA Mar 18							0.470925			3.53758
7T-539 Mar 18							0.837702			3.58275
1A-115 Mar 18							0.0244222			1.39821
Coyote Spring Mar 18							0.0431509			1.02535

## Sheet: 95-98Mo
Water Inventory: Editted 31 December 2017							95Mo ug/L (ppb)			98Mo ug/L (ppb)
Sample Identification	Other Names	Average Latitude	Average Longitude	Chapter	Date(s) of Collection	Number of Times Sampled	Mo			Mo
Bitter Spring Well		36.6065	-111.66	Bodaway-Gap	2017-10-14	1	2.45119	2018-02-05		2.43631	2018-02-05
Hidden Spring		36.1894	-111.395	Bodaway-Gap	2017-10-14	1	2.85745	2018-02-05		2.86375	2018-02-05
Shadow Mountain Well		36.0338	-111.441	Bodaway-Gap	2017-10-14	1	2.89822	2018-02-05		2.91086	2018-02-05
3K-331		35.7691	-111.407	Cameron	2017-06-26	1	3.34146	2018-02-05		3.32188	2018-02-05
3T-527		35.8538	-111.45	Cameron	2017-10-14	2	23.6106	2018-02-05		23.4316	2018-02-05
Shallow Well		35.7549	-111.368	Cameron	2017-06-26	1	34.2077	2018-02-05		34.0205	2018-02-05
8K-443		36.5037	-109.981	Chilchinbeto	18 Mar 15, 27 Jun 17	1	0.551646	2018-02-05		0.556208	2018-02-05
Baby Rock Spring	8A-PHS-30	36.7471	-110.054	Chilchinbeto	2017-06-27	1	1.90835	2018-02-05		1.93722	2018-02-05
8A-121		36.5615	-110.023	Chilchinbeto	2017-06-27	1	4.05455	2018-02-05		4.04793	2018-02-05
11T-505		36.1813	-109.286	Chinle	2017-10-07	1	0.658377	2018-02-05		0.667017	2018-02-05
10T-548		36.082	-109.621	Chinle	18 Mar 15, 18 Jul 16	1	2.34636	2018-02-05		2.33889	2018-02-05
Green Dino		36.1624	-109.571	Chinle	2017-10-13	1	3.95213	2018-02-05		3.91893	2018-02-05
10R-54		36.1186	-109.58	Chinle	2017-10-13	1	12.172	2018-02-05		12.1054	2018-02-05
10R-116	No DAPL, 102-166	36.2666	-109.601	Chinle	18 Mar 15, 13 Oct 17	1	42.2402	2018-02-05		41.9939	2018-02-05
10K-248		36.2932	-109.501	Chinle	2017-10-13	1	0.0888241	2018-02-05		0.0966919	2018-02-05
Paddock Well		35.701	-111.26	Coalmine Mesa	2017-10-14	1	5.87432	2018-02-05		5.84505	2018-02-05
Pond 461		35.711	-111.313	Coalmine Mesa	14 Aug 15, 26 Jun 17	2	10.9778	2018-02-05		10.9108	2018-02-05
3T-539	Cameron Windmill	35.8379	-111.356	Coalmine Mesa	19 Jan 13, 14 Oct 17	2	12.0158	2018-02-05		12.0014	2018-02-05
Tohatchi Spring		35.6872	-111.102	Coalmine Mesa	19 Jan 13, 27 Jun 17	2	15.1642	2018-02-05		15.1261	2018-02-05
Badger Springs	Na-ha-chitti Spring, 3A-PHS-36	35.6406	-111.196	Coalmine Mesa	19 Jan 13, 27 Jun 17	2	16.3627	2018-02-05		16.2657	2018-02-05
Clay Well Spring		35.8744	-111.34	Coalmine Mesa	2017-10-14	1	98.5698	2018-02-05		98.5071	2018-02-05
17T-522		35.6252	-109.794	Cornfields	18 Mar 14, 27 Jun 17	2	3.10389	2018-02-05		3.10759	2018-02-05
Tóbein'hidziil		35.5842	-109.766	Cornfields	18 Jul 16, 27 Jun 17	1	6.02127	6.6305	2018-02-05	5.97125	6.6065	2018-02-05
Gangster Native		35.6972	-109.657	Cornfields	18 Mar 15, 18 Jul 16, 27 Jun 17	1	56.3731	54.2119	2018-02-05	56.3139	54.2389	2018-02-05
8T-509		36.8985	-109.808	Dennehotso	2017-06-27	1	-0.00179288	2018-02-05		0.00218507	2018-02-05
8T-536		37.0035	-109.771	Dennehotso	2017-06-27	1	0.439052	2018-02-05		0.440956	2018-02-05
8T-535		36.9832	-109.761	Dennehotso	2017-06-27	1	0.767891	2018-02-05		0.767772	2018-02-05
Tó'eἱ'iina	Baby Rocks	36.815	-109.892	Dennehotso	18 Mar 14, 18 Jul 16, 27 Jun 17	3	2.04718	2.43318	2018-02-05	2.01745	2.43642	2018-02-05
Kiishzhinii-be-toh Spring		36.9299	-109.856	Dennehotso	2017-06-27	1	4.59401	2018-02-05		4.53826	2018-02-05
Tselichee Spring	Tse-li-chi-hateh	37.02	-109.845	Dennehotso	18 Mar 15, 27 Jun 17	1	8.10777	2018-02-05		8.06754	2018-02-05
USPHS Sunglasses		35.3298	-110.397	Dilkon	2017-06-27	1	0.648605	2018-02-05		0.652712	2018-02-05
ASONDW		35.2263	-110.297	Dilkon	24 Oct 14, 18 Mar 15, 13 Oct 17, Mar 18	4	6.43676	2018-02-05		6.41089	2018-02-05
Nora's House		35.2947	-110.493	Dilkon	2017-05-21	1	9.70043	2018-02-05		9.6289	2018-02-05
Silver Tank		35.3206	-110.398	Dilkon	2017-06-27	1	11.5028	2018-02-05		11.413	2018-02-05
Coyote Wash		35.3442	-110.466	Dilkon	2017-05-21	1	14.8336	16.044	2018-02-05	14.7331	15.9231	2018-02-05
Dilkon Church		35.3863	-110.314	Dilkon	24 Oct 14, 18 July 16, 26 Jun 17, Mar 18	4	15.9459	16.297	2018-02-05	15.8682	16.1937	2018-02-05
Tohanldi Wash		35.3048	-110.458	Dilkon	2017-05-21	1	23.7278	2018-02-05		23.6019	2018-02-05
Castle Buttle		35.326	-110.325	Dilkon	2017-06-27	1	50.8573	2018-02-05		50.5201	2018-02-05
Sunflower Springs	Backroads	35.3026	-110.219	Dilkon	24 Oct 14, 18 Mar 15, 18 July 16, 26 Jun 17	4	62.183	67.0154	2018-02-05	62.8602	66.7403	2018-02-05
17T-568		35.5183	-109.83	Greasewood	9 Jan 14, 18 July 16, 27 Jun 17	3	19.3846	9.93117	2018-02-05	19.272	9.86528	2018-02-05
17M-340		35.4896	-109.87	Greasewood	9 Jan 14, 18 July 16, 27 Jun 17	3	72.0745	71.8267	2018-02-05	72.1306	71.4488	2018-02-05
17M-203		35.5499	-109.922	Greasewood	2017-06-27	1	1164.28	2018-02-05		1188.33	2018-02-05
H-123 Spring		35.3245	-110.005	Indian Wells	9 Jan 14, 18 Mar 15, 18 July 16, 26 Jun 17	4	4.26626	4.49162	2018-02-05	4.25029	4.43246	2018-02-05
USPHS 757 Well	Aunt Suzy, Aunt Suzie	35.326	-110.016	Indian Wells	9 Jan 14, 24 Oct 14, 18 Mar 15, 18 July 16, 26 Jun 17	5	14.3223	15.8432	2018-02-05	14.3176	15.7113	2018-02-05
Belin Windmill	2010-203 Windmill	35.3863	-110.056	Indian Wells	9 Jan 14, 24 Oct 14, 26 Jun 17	3	69.7296	2018-02-05		69.5729	2018-02-05
Solar P Springs	170593	35.3509	-109.894	Indian Wells	9 Jan 14, 18 Mar 15, 18 July 16, 26 Jun 17	4	184.996	180.81	2018-02-05	185.255	180.37	2018-02-05
Hi	7H-1	35.7611	-109.937	Jeddito	3 Apr 14, 27 Jun 17	1	1.421	1.54656	2018-02-05	1.39076	1.53818	2018-02-05
8K-441	Untouched Cows, Cow Tanks	36.7855	-110.078	Kayenta	18 Mar 14, 27 Jun 17	2	0.392023	2018-02-05		0.390177	2018-02-05
5K-315		35.2935	-111.154	Leupp	2017-10-14	1	1.00856	2018-02-05		1.01191	2018-02-05
Round Church Solar	Round Cedar Church	35.3125	-111.219	Leupp	2017-10-14	1	1.03302	2018-02-05		1.04701	2018-02-05
5M-108		35.3012	-111.101	Leupp	2017-10-14	1	1.48161	2018-02-05		1.48722	2018-02-05
Phelps Well		35.3548	-111.225	Leupp	2017-10-14	1	1.76558	2018-02-05		1.76848	2018-02-05
5T-526		35.2419	-110.96	Leupp	2017-10-14	1	1.83176	2018-02-05		1.82333	2018-02-05
5T-537		35.5546	-111.156	Leupp	19 Jan 13, 14 Oct 17	2	1.85299	2018-02-05		1.8423	2018-02-05
5K-506		35.2447	-110.972	Leupp	2017-10-14	1	2.01301	2018-02-05		1.98502	2018-02-05
5T-529B	Windmill Well #1	35.4316	-111.112	Leupp	19 Jan 13, 14 Oct 17	2	2.36143	2018-02-05		2.37162	2018-02-05
5T-529	Windmill Well #1	35.4316	-111.112	Leupp	19 Jan 13, 14 Oct 17	2	2.19699	2018-02-05		2.2037	2018-02-05
5T-518		35.303	-110.994	Leupp	2017-10-14	1	2.39259	2018-02-05		2.39002	2018-02-05
Leupp Farm		35.329	-111.008	Leupp	2017-10-14	1	3.62778	2018-02-05		3.61739	2018-02-05
Chuska Mountain Spring		36.4526	-109.17	Lukachukai	2017-10-07	1	-0.0480158	2018-02-05		-0.042491	2018-02-05
Lukachukai Rodeo		36.4117	-109.244	Lukachukai	2017-10-07	1	2.96775	2018-02-05		2.95644	2018-02-05
10T-520		36.3503	-109.428	Many Farms	2017-10-13	1	0.0639596	2018-02-05		0.0759823	2018-02-05
10K-213		36.3502	-109.48	Many Farms	2017-10-13	1	0.25916	2018-02-05		0.264049	2018-02-05
11K-252		36.355	-109.329	Many Farms	2017-10-07	1	0.381364	2018-02-05		0.37236	2018-02-05
10T-565		36.3726	-109.401	Many Farms	2017-10-13	1	1.25517	2018-02-05		1.24512	2018-02-05
Salt Trail Road Pump	Place They Haul Water (Translate)	36.9591	-110.811	Navajo Mountain	17 Mar 14, 12 Aug 14, 16 Mar 15, 26 Jun 17	4	-0.0311088	2018-02-05		-0.0267512	2018-02-05
2A-PHS-8	Haystack	36.9805	-110.881	Navajo Mountain	17 Mar 14, 12 Aug 14, 16 Mar 15, 19 Jul 16, 26 Jun 17	5	0.315612	0.364101	2018-02-05	0.317142	0.361952	2018-02-05
8K-402		36.9544	-110.208	Oljato	18 Mar 14, 13 Aug 14, 26 Jun 17	3	1.71313	2018-02-05		1.69506	2018-02-05
Oljato Wash Hand Pump		36.9261	-110.335	Oljato	2017-06-27	1	3.87215	2018-02-05		3.86292	2018-02-05
12T-329		36.6638	-109.004	Red Valley	2017-10-06	1	3.53221	2018-02-05		3.54473	2018-02-05
12T-323		36.6065	-109.02	Red Valley	2017-10-05	1	7.54799	2018-02-05		7.53238	2018-02-05
10T-235		36.4149	-109.728	Rough Rock	18 Mar 15, 27 Jun 17	1	4.51417	2018-02-05		4.49749	2018-02-05
10T-562		36.4522	-109.832	Rough Rock	18 Mar 15, 27 Jun 17	1	146.744	2018-02-05		147.148	2018-02-05
Stone Tank		36.4618	-109.407	Round Rock	2017-10-08	1	0.483882	2018-02-05		0.475337	2018-02-05
A Little Bit of Water		36.8627	-110.609	Shonto	2016-07-19	1	0.0355358	2018-02-05		0.0384997	2018-02-05
Paiute Spring		36.8246	-110.615	Shonto	2016-07-19	1	0.0901875	2018-02-05		0.0957118	2018-02-05
2T-504		36.8246	-110.615	Shonto	18 Mar 14, 13 Aug 14, 19 Jul 16	3	-0.00647207	2018-02-05		-0.00426071	2018-02-05
17T-545		35.7385	-109.76	Steamboat	18 Mar 14, 18 Jul 16, 27 Jun 17	3	1.85619	3.92808	2018-02-05	1.8632	3.8909	2018-02-05
Mine Claim 28		36.2447	-109.891	Tachee	2017-10-13	1	0.097468	2018-02-05		0.0319848	2018-02-05
Blue Stone Well		36.1401	-109.978	Tachee	2017-10-08	1	0.156187	2018-02-05		0.146533	2018-02-05
Blue Gap		36.1714	-109.946	Tachee	2017-10-08	1	1.05869	2018-02-05		1.06321	2018-02-05
4T-386		36.2298	-109.892	Tachee	2017-10-08	1	1.41823	2018-02-05		1.40672	2018-02-05
Two Times Well		36.1105	-110.015	Tachee	2017-10-08	1	1.5837	2018-02-05		1.56929	2018-02-05
White Clay Spring		36.2171	-109.882	Tachee	2017-10-13	1	1.74471	2018-02-05		1.7474	2018-02-05
4T-592		36.0606	-109.959	Tachee	2017-10-08	1	2.04059	2018-02-05		2.01751	2018-02-05
Waterfall Spring		36.2946	-109.832	Tachee	2017-10-13	1	4.99161	2018-02-05		4.94894	2018-02-05
12T-517		36.9007	-108.981	Teec Nos Pos	2017-10-05	1	2.17589	2018-02-05		2.18102	2018-02-05
12K-335		36.8802	-109.037	Teec Nos Pos	2017-10-05	1	4.7062	2018-02-05		4.69614	2018-02-05
Teec Nos Pos Trading Post		36.9194	-109.084	Teec Nos Pos	2017-12-28	1	8.37242	2018-02-05		8.3226	2018-02-05
9T-591		36.8929	-109.007	Teec Nos Pos	2017-10-05	1	21.0044	2018-02-05		20.9323	2018-02-05
Cedar Spring	Little Spring, Middle Spring, 7R-353	35.4512	-110.364	Teesto	9 Jan 14, 24 Oct 14, 26 Jun 17	4	6.76984	2018-02-05		6.74276	2018-02-05
AZ0256 Spring		36.2857	-109.125	Tsaile-Wheatfields	2017-10-08	1	0.0168904	2018-02-05		0.0229903	2018-02-05
11Y-69		36.2887	-109.343	Tsaile-Wheatfields	2017-10-13	1	0.185673	2018-02-05		0.18294	2018-02-05
11T-507		36.1803	-109.134	Tsaile-Wheatfields	2017-10-07	1	1.18479	2018-02-05		1.17682	2018-02-05
11T-526		36.2283	-109.243	Tsaile-Wheatfields	2017-10-07	1	2.40944	2018-02-05		2.40428	2018-02-05
BMGA		36.0749	-109.889	Tselani	2017-10-08	1	14.7551	2018-02-05		14.699	2018-02-05
Hoogan Spigot		36.1382	-111.336	Tuba City	2016-07-19	1	3.51175	2018-02-05		3.53646	2018-02-05
408-13		36.0508	-110.037	Whippoorwill Springs	2017-10-08	1	8.03446	2018-02-05		7.99065	2018-02-05
7H-63	Whitecone Spring	35.5933	-110.037	White Cone	2017-06-27	1	11.9443	2018-02-05		11.8669	2018-02-05
Vampire Cat Bear		35.6127	-110.025	White Cone	2017-06-27	1	124.135	2018-02-05		124.44	2018-02-05
17T-540		35.5311	-109.962	White Cone	2017-06-27	1	428.272	2018-02-05		433.022	2018-02-05
9B-17 Mar 18					2019-03-18	1	17.5501			17.535
9T-555 Mar 18					2019-03-18	1	10.5091			10.5035
1T-526 Mar 18					2019-03-18	1	0.0832957			0.0643707
2T-502 Mar 18					2019-03-18	1	0.0248523			0.00631489
308-1 Mar 18					2019-03-18	1	3.74689			3.74381
4T-500 Mar 18					2019-03-18	1	0.125531			0.108365
Zombie 2 Mar 18					2019-03-18	1	0.884729			0.846004
4K-380 Mar 18					2019-03-18	1	2.80769			2.79607
1T-509 Mar 18					2019-03-18	1	2.23409			2.19985
3T-518 Mar 18					2019-03-18	1	0.241787			0.232626
Peabody Water Hauling Mar 18					2019-03-18	1	0.032398			0.0159646
Peabody Pond Mar 18					2019-03-18	1	2.87967			2.83658
4T-562 Mar 18					2019-03-18	1	0.462722			0.440879
4T-396 Mar 18					2019-03-18	1	0.169649			0.153051
2A-93 Mar 18					2019-03-18	1	-0.0431874			-0.0524731
FIASA Mar 18					2019-03-18	1	0.854549			0.819399
7T-539 Mar 18					2019-03-18	1	195.948			197.82
1A-115 Mar 18					2019-03-18	1	0.983535			0.974242
Coyote Spring Mar 18					2019-03-18	1	13.9955			13.8599

## Sheet: 112-114Cd
Water Inventory: Editted 31 December 2017							112Cd ug/L (ppb)			114Cd ug/L (ppb)
Sample Identification	Other Names	Average Latitude	Average Longitude	Chapter	Date(s) of Collection	Number of Times Sampled	Cd			Cd
Shadow Mountain Well		36.0338	-111.441	Bodaway-Gap	2017-10-14	1	-0.0444302	2018-02-01		0.0417129	2018-02-01
Hidden Spring		36.1894	-111.395	Bodaway-Gap	2017-10-14	1	-0.0436897	2018-02-01		0.0422501	2018-02-01
Bitter Spring Well		36.6065	-111.66	Bodaway-Gap	2017-10-14	1	0.00369289	2018-02-01		0.0587739	2018-02-01
3K-331		35.7691	-111.407	Cameron	2017-06-26	1	-0.00775993	2018-01-31		-0.0536939	2018-01-31
Shallow Well		35.7549	-111.368	Cameron	2017-06-26	1	0.00838967	2018-01-31		-0.0220962	2018-01-31
3T-527		35.8538	-111.45	Cameron	2017-10-14	2	0.176554	2018-02-01		0.28688	2018-02-01
Baby Rock Spring	8A-PHS-30	36.7471	-110.054	Chilchinbeto	2017-06-27	1	-0.0354703	2018-01-31		-0.0729882	2018-01-31
8A-121		36.5615	-110.023	Chilchinbeto	2017-06-27	1	-0.0318606	2018-01-31		-0.0661266	2018-01-31
8K-443		36.5037	-109.981	Chilchinbeto	18 Mar 15, 27 Jun 17	1	-0.0285755	2018-01-31		-0.066498	2018-01-31
10K-248		36.2932	-109.501	Chinle	2017-10-13	1	-0.0459278	2018-02-01		0.0393586	2018-02-01
11T-505		36.1813	-109.286	Chinle	2017-10-07	1	-0.0449002	2018-02-01		0.0406825	2018-02-01
Green Dino		36.1624	-109.571	Chinle	2017-10-13	1	-0.039663	2018-02-01		0.0496898	2018-02-01
10R-54		36.1186	-109.58	Chinle	2017-10-13	1	-0.0283379	2018-02-01		0.0618995	2018-02-01
10T-548		36.082	-109.621	Chinle	18 Mar 15, 18 Jul 16	1	-0.022733	2018-01-31		-0.0585248	2018-01-31
10R-116	No DAPL, 102-166	36.2666	-109.601	Chinle	18 Mar 15, 13 Oct 17	1	0.0178078	2018-02-01		0.113113	2018-02-01
Pond 461		35.711	-111.313	Coalmine Mesa	14 Aug 15, 26 Jun 17	2	-0.0249625	2018-01-31		-0.064558	2018-01-31
Tohatchi Spring		35.6872	-111.102	Coalmine Mesa	19 Jan 13, 27 Jun 17	2	-0.0213951	2018-01-31		-0.0554409	2018-01-31
Badger Springs	Na-ha-chitti Spring, 3A-PHS-36	35.6406	-111.196	Coalmine Mesa	19 Jan 13, 27 Jun 17	2	-0.0191053	2018-01-31		-0.0506536	2018-01-31
Paddock Well		35.701	-111.26	Coalmine Mesa	2017-10-14	1	-0.0174312	2018-02-01		0.0651417	2018-02-01
3T-539	Cameron Windmill	35.8379	-111.356	Coalmine Mesa	19 Jan 13, 14 Oct 17	2	0.0026178	2018-02-01		0.0978329	2018-02-01
Clay Well Spring		35.8744	-111.34	Coalmine Mesa	2017-10-14	1	0.112936	2018-02-01		0.2179	2018-02-01
Tóbein'hidziil		35.5842	-109.766	Cornfields	18 Jul 16, 27 Jun 17	1	-0.0274372	-0.0346425	2018-01-31	-0.0615995	-0.0691747	2018-01-31
17T-522		35.6252	-109.794	Cornfields	18 Mar 14, 27 Jun 17	2	-0.0126729	2018-01-31		-0.047972	2018-01-31
Gangster Native		35.6972	-109.657	Cornfields	18 Mar 15, 18 Jul 16, 27 Jun 17	1	0.0275177	0.0169873	2018-01-31	0.00839388	-0.0101394	2018-01-31
8T-536		37.0035	-109.771	Dennehotso	2017-06-27	1	-0.0399406	2018-01-31		-0.0748903	2018-01-31
Kiishzhinii-be-toh Spring		36.9299	-109.856	Dennehotso	2017-06-27	1	-0.032528	2018-01-31		-0.068169	2018-01-31
Tselichee Spring	Tse-li-chi-hateh	37.02	-109.845	Dennehotso	18 Mar 15, 27 Jun 17	1	-0.031127	2018-01-31		-0.068488	2018-01-31
8T-509		36.8985	-109.808	Dennehotso	2017-06-27	1	-0.0216115	2018-01-31		-0.0646456	2018-01-31
Tó'eἱ'iina	Baby Rocks	36.815	-109.892	Dennehotso	18 Mar 14, 18 Jul 16, 27 Jun 17	3	-0.0181917	-0.0301283	2018-01-31	-0.062815	-0.0650341	2018-01-31
8T-535		36.9832	-109.761	Dennehotso	2017-06-27	1	-0.00734807	2018-01-31		-0.0379751	2018-01-31
USPHS Sunglasses		35.3298	-110.397	Dilkon	2017-06-27	1	-0.0371247	2018-01-31		-0.0731647	2018-01-31
ASONDW		35.2263	-110.297	Dilkon	24 Oct 14, 18 Mar 15, 13 Oct 17, Mar 18	4	-0.144031	2018-02-01		-0.0754175	2018-02-01
Silver Tank		35.3206	-110.398	Dilkon	2017-06-27	1	-0.0305442	2018-01-31		-0.0657442	2018-01-31
Dilkon Church		35.3863	-110.314	Dilkon	24 Oct 14, 18 July 16, 26 Jun 17, Mar 18	4	-0.128772	-0.00753603	2018-01-31	-0.120488	-0.0451483	2018-01-31
Nora's House		35.2947	-110.493	Dilkon	2017-05-21	1	-0.0176666	2018-01-31		-0.052974	2018-01-31
Coyote Wash		35.3442	-110.466	Dilkon	2017-05-21	1	-0.0164833	-0.0128112	2018-01-31	-0.048862	-0.0476134	2018-01-31
Tohanldi Wash		35.3048	-110.458	Dilkon	2017-05-21	1	-0.0084903	2018-01-31		-0.0409359	2018-01-31
Castle Buttle		35.326	-110.325	Dilkon	2017-06-27	1	-0.00328805	2018-01-31		-0.0395276	2018-01-31
Sunflower Springs	Backroads	35.3026	-110.219	Dilkon	24 Oct 14, 18 Mar 15, 18 July 16, 26 Jun 17	4	0.0382393	0.0614948	2018-01-31	0.0189419	0.0449187	2018-01-31
17T-568		35.5183	-109.83	Greasewood	9 Jan 14, 18 July 16, 27 Jun 17	3	-0.0159146	-0.023498	2018-01-31	-0.0485684	17T-568 June 17	2018-01-31
17M-340		35.4896	-109.87	Greasewood	9 Jan 14, 18 July 16, 27 Jun 17	3	0.0726185	0.0548874	2018-01-31	0.0606164	0.0390218	2018-01-31
17M-203		35.5499	-109.922	Greasewood	2017-06-27	1	1.19833	2018-01-31		1.4612	2018-01-31
H-123 Spring		35.3245	-110.005	Indian Wells	9 Jan 14, 18 Mar 15, 18 July 16, 26 Jun 17	4	-0.0138601	-0.0294452	2018-01-31	-0.0515172	-0.0646044	2018-01-31
USPHS 757 Well	Aunt Suzy, Aunt Suzie	35.326	-110.016	Indian Wells	9 Jan 14, 24 Oct 14, 18 Mar 15, 18 July 16, 26 Jun 17	5	0.00194047	-0.0137758	2018-01-31	-0.0313564	-0.045937	2018-01-31
Belin Windmill	2010-203 Windmill	35.3863	-110.056	Indian Wells	9 Jan 14, 24 Oct 14, 26 Jun 17	3	0.057933	2018-01-31		0.037469	2018-01-31
Solar P Springs	170593	35.3509	-109.894	Indian Wells	9 Jan 14, 18 Mar 15, 18 July 16, 26 Jun 17	4	0.172511	0.202569	2018-01-31	0.180898	0.212848	2018-01-31
Hi	7H-1	35.7611	-109.937	Jeddito	3 Apr 14, 27 Jun 17	1	-0.0345635	-0.0290017	2018-01-31	-0.0735233	-0.068117	2018-01-31
8K-441	Untouched Cows, Cow Tanks	36.7855	-110.078	Kayenta	18 Mar 14, 27 Jun 17	2	-0.0381392	2018-01-31		-0.07397	2018-01-31
Round Church Solar	Round Cedar Church	35.3125	-111.219	Leupp	2017-10-14	1	-0.0465922	2018-02-01		0.0383394	2018-02-01
5T-529B	Windmill Well #1	35.4316	-111.112	Leupp	19 Jan 13, 14 Oct 17	2	-0.0430859	2018-02-01		0.0399346	2018-02-01
5T-529	Windmill Well #1	35.4316	-111.112	Leupp	19 Jan 13, 14 Oct 17	2	-0.0422477	2018-02-01		0.0391418	2018-02-01
5K-315		35.2935	-111.154	Leupp	2017-10-14	1	-0.0396647	2018-02-01		0.044862	2018-02-01
5K-506		35.2447	-110.972	Leupp	2017-10-14	1	-0.0374089	2018-02-01		0.0452481	2018-02-01
5T-518		35.303	-110.994	Leupp	2017-10-14	1	-0.033766	2018-02-01		0.0499292	2018-02-01
5T-537		35.5546	-111.156	Leupp	19 Jan 13, 14 Oct 17	2	-0.0200357	2018-02-01		0.0539425	2018-02-01
Leupp Farm		35.329	-111.008	Leupp	2017-10-14	1	-0.00776178	2018-02-01		0.0721732	2018-02-01
5T-526		35.2419	-110.96	Leupp	2017-10-14	1	0.110338	2018-02-01		0.0872376	2018-02-01
5M-108		35.3012	-111.101	Leupp	2017-10-14	1	0.244009	2018-02-01		0.192735	2018-02-01
Phelps Well		35.3548	-111.225	Leupp	2017-10-14	1	0.431103	2018-02-01		0.521493	2018-02-01
Lukachukai Rodeo		36.4117	-109.244	Lukachukai	2017-10-07	1	-0.047178	2018-02-01		0.0393678	2018-02-01
Chuska Mountain Spring		36.4526	-109.17	Lukachukai	2017-10-07	1	-0.0406724	2018-01-31		-0.07768	2018-01-31
11K-252		36.355	-109.329	Many Farms	2017-10-07	1	-0.0503818	2018-02-01		0.0339033	2018-02-01
10T-520		36.3503	-109.428	Many Farms	2017-10-13	1	-0.0490954	2018-02-01		0.0349986	2018-02-01
10T-565		36.3726	-109.401	Many Farms	2017-10-13	1	-0.0479201	2018-02-01		0.0370648	2018-02-01
10K-213		36.3502	-109.48	Many Farms	2017-10-13	1	-0.0458121	2018-02-01		0.0384162	2018-02-01
2A-PHS-8	Haystack	36.9805	-110.881	Navajo Mountain	17 Mar 14, 12 Aug 14, 16 Mar 15, 19 Jul 16, 26 Jun 17	5	-0.0377381	-0.0341596	2018-01-31	-0.0737566	-0.0698692	2018-01-31
Salt Trail Road Pump	Place They Haul Water (Translate)	36.9591	-110.811	Navajo Mountain	17 Mar 14, 12 Aug 14, 16 Mar 15, 26 Jun 17	4	-0.029249	2018-01-31		-0.0654255	2018-01-31
8K-402		36.9544	-110.208	Oljato	18 Mar 14, 13 Aug 14, 26 Jun 17	3	-0.0369953	2018-01-31		-0.0731322	2018-01-31
Oljato Wash Hand Pump		36.9261	-110.335	Oljato	2017-06-27	1	-0.0223148	2018-01-31		-0.0580085	2018-01-31
12T-329		36.6638	-109.004	Red Valley	2017-10-06	1	-0.032878	2018-01-31		-0.068089	2018-01-31
12T-323		36.6065	-109.02	Red Valley	2017-10-05	1	0.0308087	2018-02-01		0.112766	2018-02-01
10T-235		36.4149	-109.728	Rough Rock	18 Mar 15, 27 Jun 17	1	-0.0332613	2018-01-31		-0.0699411	2018-01-31
10T-562		36.4522	-109.832	Rough Rock	18 Mar 15, 27 Jun 17	1	0.270965	2018-01-31		0.2767	2018-01-31
Stone Tank		36.4618	-109.407	Round Rock	2017-10-08	1	-0.0376438	2018-01-31		-0.073798	2018-01-31
2T-504		36.8246	-110.615	Shonto	18 Mar 14, 13 Aug 14, 19 Jul 16	3	-0.0280815	2018-01-31		-0.0651813	2018-01-31
A Little Bit of Water		36.8627	-110.609	Shonto	2016-07-19	1	-0.0257092	2018-01-31		-0.0633041	2018-01-31
Paiute Spring		36.8246	-110.615	Shonto	2016-07-19	1	-0.033538	2018-01-31		-0.0692796	2018-01-31
17T-545		35.7385	-109.76	Steamboat	18 Mar 14, 18 Jul 16, 27 Jun 17	3	0.0159406	0.0559488	2018-01-31	-0.0198305	0.0198028	2018-01-31
Blue Gap		36.1714	-109.946	Tachee	2017-10-08	1	-0.047066	2018-02-01		0.0400706	2018-02-01
4T-592		36.0606	-109.959	Tachee	2017-10-08	1	-0.0410958	2018-02-01		0.0438806	2018-02-01
Two Times Well		36.1105	-110.015	Tachee	2017-10-08	1	-0.0352047	2018-01-31		-0.0724601	2008-01-31
White Clay Spring		36.2171	-109.882	Tachee	2017-10-13	1	-0.0348936	2018-02-01		0.0381543	2018-02-01
Blue Stone Well		36.1401	-109.978	Tachee	2017-10-08	1	-0.0320474	2018-02-01		0.0478554	2018-02-01
4T-386		36.2298	-109.892	Tachee	2017-10-08	1	-0.0202145	2018-02-01		0.0438647	2018-02-01
Waterfall Spring		36.2946	-109.832	Tachee	2017-10-13	1	-0.00776086	2018-02-01		0.0534412	2018-02-01
Mine Claim 28		36.2447	-109.891	Tachee	2017-10-13	1	11.094	2018-02-01		11.1018	2018-02-01
12T-517		36.9007	-108.981	Teec Nos Pos	2017-10-05	1	-0.0390306	2018-02-01		0.0447586	2018-02-01
Teec Nos Pos Trading Post		36.9194	-109.084	Teec Nos Pos	2017-12-28	1	-0.0359962	2018-02-01		0.0523508	2018-02-01
12K-335		36.8802	-109.037	Teec Nos Pos	2017-10-05	1	-0.0268898	2018-02-01		0.060188	2018-02-01
9T-591		36.8929	-109.007	Teec Nos Pos	2017-10-05	1	-3.73364e-05	2018-02-01		0.090698	2018-02-01
Cedar Spring	Little Spring, Middle Spring, 7R-353	35.4512	-110.364	Teesto	9 Jan 14, 24 Oct 14, 26 Jun 17	4	0.00627842	2018-01-31		-0.0282712	2018-01-31
AZ0256 Spring		36.2857	-109.125	Tsaile-Wheatfields	2017-10-08	1	-0.0536674	2018-02-01		0.0327768	2018-02-01
11T-507		36.1803	-109.134	Tsaile-Wheatfields	2017-10-07	1	-0.0510644	2018-02-01		0.0351251	2018-02-01
11T-526		36.2283	-109.243	Tsaile-Wheatfields	2017-10-07	1	-0.0389641	2018-02-01		0.0454179	2018-02-01
11Y-69		36.2887	-109.343	Tsaile-Wheatfields	2017-10-13	1	-0.00337041	2018-02-01		0.0825523	2018-02-01
BMGA		36.0749	-109.889	Tselani	2017-10-08	1	-0.0140365	2018-01-31		-0.0483035	2018-01-31
Hoogan Spigot		36.1382	-111.336	Tuba City	2016-07-19	1	-0.0346647	2018-01-31		-0.0689627	2018-01-31
408-13		36.0508	-110.037	Whippoorwill Springs	2017-10-08	1	-0.0379272	2018-02-01		0.0481403	2018-02-01
7H-63	Whitecone Spring	35.5933	-110.037	White Cone	2017-06-27	1	-0.0143928	2018-01-31		-0.046535	2018-01-31
Vampire Cat Bear		35.6127	-110.025	White Cone	2017-06-27	1	0.105144	2018-01-31		0.0907047	2018-01-31
17T-540		35.5311	-109.962	White Cone	2017-06-27	1	0.459716	2018-01-31		0.537456	2018-01-31
3A-PHS-9 Apr 18						1	0.0787815			0.0060334
Tappen Spr Apr 18						1	0.0739285			0.00577569
Janis Spr Apr 18						1	0.102694			0.00897225
Cam Ag Plot May 18						1	0.062475			0.00639486
2T-502					Mar 18		-0.246348			-0.197091
1T-526					Mar 18		-0.25154			-0.205656
9T-555							-0.109481			-0.0531741
9B-17							-0.183301			-0.134169
1T-509							0.535533			0.588937
4K-380							-0.27033			-0.220238
Zombie 2							-0.264088			-0.214642
4T-500							-0.267998			-0.216947
308-1							-0.268314			-0.216887
4T-396							-0.264491			-0.205215
4T-562							-0.250931			-0.212565
Peabody Pond							-0.244094			-0.201991
Peabody Water Hauling							-0.25767			-0.209034
3T-518							-0.20267			-0.158567
FIASA							-0.264455			-0.215889
2A-93							-0.257057			-0.210939
7T-539							0.0051668			-0.0292193
1A-115							-0.252476			-0.206995
Coyote Spring							-0.25466			-0.206045

## Sheet: 120Sn
Water Inventory: Editted 31 December 2017							120Sn ug/L (ppb)
Sample Identification	Other Names	Average Latitude	Average Longitude	Chapter	Date(s) of Collection	Number of Times Sampled	Sn
Shadow Mountain Well		36.0338	-111.441	Bodaway-Gap	2017-10-14	1	-0.191966	2018-02-01
Hidden Spring		36.1894	-111.395	Bodaway-Gap	2017-10-14	1	-0.158412	2018-02-01
Bitter Spring Well		36.6065	-111.66	Bodaway-Gap	2017-10-14	1	-0.100527	2018-02-01
Shallow Well		35.7549	-111.368	Cameron	2017-06-26	1	-0.0101389	2018-01-31
3T-527		35.8538	-111.45	Cameron	2017-10-14	2	0.0175475	2018-02-01
3K-331		35.7691	-111.407	Cameron	2017-06-26	1	0.924543	2018-01-31
Baby Rock Spring	8A-PHS-30	36.7471	-110.054	Chilchinbeto	2017-06-27	1	-0.0542022	2018-01-31
8A-121		36.5615	-110.023	Chilchinbeto	2017-06-27	1	0.0173016	2018-01-31
8K-443		36.5037	-109.981	Chilchinbeto	18 Mar 15, 27 Jun 17	1	0.119871	2018-01-31
11T-505		36.1813	-109.286	Chinle	2017-10-07	1	-0.226296	2018-02-01
10K-248		36.2932	-109.501	Chinle	2017-10-13	1	-0.224606	2018-02-01
Green Dino		36.1624	-109.571	Chinle	2017-10-13	1	-0.183483	2018-02-01
10T-548		36.082	-109.621	Chinle	18 Mar 15, 18 Jul 16	1	-0.0814745	2018-01-31
10R-54		36.1186	-109.58	Chinle	2017-10-13	1	-0.0639485	2018-02-01
10R-116	No DAPL, 102-166	36.2666	-109.601	Chinle	18 Mar 15, 13 Oct 17	1	-0.00252329	2018-02-01
Badger Springs	Na-ha-chitti Spring, 3A-PHS-36	35.6406	-111.196	Coalmine Mesa	19 Jan 13, 27 Jun 17	2	-0.0158026	2018-01-31
Paddock Well		35.701	-111.26	Coalmine Mesa	2017-10-14	1	0.017174	2018-02-01
3T-539	Cameron Windmill	35.8379	-111.356	Coalmine Mesa	19 Jan 13, 14 Oct 17	2	0.0663196	2018-02-01
Tohatchi Spring		35.6872	-111.102	Coalmine Mesa	19 Jan 13, 27 Jun 17	2	0.296195	2018-01-31
Pond 461		35.711	-111.313	Coalmine Mesa	14 Aug 15, 26 Jun 17	2	0.401838	2018-01-31
Clay Well Spring		35.8744	-111.34	Coalmine Mesa	2017-10-14	1	0.454441	2018-02-01
17T-522		35.6252	-109.794	Cornfields	18 Mar 14, 27 Jun 17	2	-0.0974713	2018-01-31
Tóbein'hidziil		35.5842	-109.766	Cornfields	18 Jul 16, 27 Jun 17	1	-0.0340381	-0.0034003	2018-01-31
Gangster Native		35.6972	-109.657	Cornfields	18 Mar 15, 18 Jul 16, 27 Jun 17	1	0.0115282	0.0214086	2018-01-31
Kiishzhinii-be-toh Spring		36.9299	-109.856	Dennehotso	2017-06-27	1	-0.0717796	2018-01-31
8T-536		37.0035	-109.771	Dennehotso	2017-06-27	1	-0.0713939	2018-01-31
8T-535		36.9832	-109.761	Dennehotso	2017-06-27	1	-0.0387178	2018-01-31
8T-509		36.8985	-109.808	Dennehotso	2017-06-27	1	-0.0292778	2018-01-31
Tselichee Spring	Tse-li-chi-hateh	37.02	-109.845	Dennehotso	18 Mar 15, 27 Jun 17	1	0.155827	2018-01-31
Tó'eἱ'iina	Baby Rocks	36.815	-109.892	Dennehotso	18 Mar 14, 18 Jul 16, 27 Jun 17	3	0.869155	-0.02482	2018-01-31
Coyote Wash		35.3442	-110.466	Dilkon	2017-05-21	1	-0.0720555	0.0719671	2018-01-31
Nora's House		35.2947	-110.493	Dilkon	2017-05-21	1	-0.0600513	2018-01-31
USPHS Sunglasses		35.3298	-110.397	Dilkon	2017-06-27	1	-0.0409568	2018-01-31
ASONDW		35.2263	-110.297	Dilkon	24 Oct 14, 18 Mar 15, 13 Oct 17, Mar 18	4	1.82978	2018-02-01
Dilkon Church		35.3863	-110.314	Dilkon	24 Oct 14, 18 July 16, 26 Jun 17, Mar 18	4	1.39012	0.801245	2018-01-31
Silver Tank		35.3206	-110.398	Dilkon	2017-06-27	1	0.0476839	2018-01-31
Tohanldi Wash		35.3048	-110.458	Dilkon	2017-05-21	1	0.159536	2018-01-31
Sunflower Springs	Backroads	35.3026	-110.219	Dilkon	24 Oct 14, 18 Mar 15, 18 July 16, 26 Jun 17	4	0.159746	0.0640393	2018-01-31
Castle Buttle		35.326	-110.325	Dilkon	2017-06-27	1	0.700123	2018-01-31
17T-568		35.5183	-109.83	Greasewood	9 Jan 14, 18 July 16, 27 Jun 17	3	-0.0502266	-0.0447482	2018-01-31
17M-340		35.4896	-109.87	Greasewood	9 Jan 14, 18 July 16, 27 Jun 17	3	-0.00406341	-0.0175306	2018-01-31
17M-203		35.5499	-109.922	Greasewood	2017-06-27	1	0.0461673	2018-01-31
Belin Windmill	2010-203 Windmill	35.3863	-110.056	Indian Wells	9 Jan 14, 24 Oct 14, 26 Jun 17	3	-0.0202264	2018-01-31
Solar P Springs	170593	35.3509	-109.894	Indian Wells	9 Jan 14, 18 Mar 15, 18 July 16, 26 Jun 17	4	0.134318	0.0183643	2018-01-31
USPHS 757 Well	Aunt Suzy, Aunt Suzie	35.326	-110.016	Indian Wells	9 Jan 14, 24 Oct 14, 18 Mar 15, 18 July 16, 26 Jun 17	5	0.154741	-0.023411	2018-01-31
H-123 Spring		35.3245	-110.005	Indian Wells	9 Jan 14, 18 Mar 15, 18 July 16, 26 Jun 17	4	0.29661	0.116676	2018-01-31
Hi	7H-1	35.7611	-109.937	Jeddito	3 Apr 14, 27 Jun 17	1	-0.0802102	-0.0872648	2018-01-31
8K-441	Untouched Cows, Cow Tanks	36.7855	-110.078	Kayenta	18 Mar 14, 27 Jun 17	2	-0.0154258	2018-01-31
5K-315		35.2935	-111.154	Leupp	2017-10-14	1	-0.183309	2018-02-01
Round Church Solar	Round Cedar Church	35.3125	-111.219	Leupp	2017-10-14	1	-0.164529	2018-02-01
5K-506		35.2447	-110.972	Leupp	2017-10-14	1	-0.156945	2018-02-01
Phelps Well		35.3548	-111.225	Leupp	2017-10-14	1	-0.111417	2018-02-01
5T-518		35.303	-110.994	Leupp	2017-10-14	1	-0.0511668	2018-02-01
5T-529B	Windmill Well #1	35.4316	-111.112	Leupp	19 Jan 13, 14 Oct 17	2	0.129882	2018-02-01
5T-529	Windmill Well #1	35.4316	-111.112	Leupp	19 Jan 13, 14 Oct 17	2	0.0501463	2018-02-01
5M-108		35.3012	-111.101	Leupp	2017-10-14	1	0.159138	2018-02-01
5T-526		35.2419	-110.96	Leupp	2017-10-14	1	0.252834	2018-02-01
Leupp Farm		35.329	-111.008	Leupp	2017-10-14	1	0.318053	2018-02-01
5T-537		35.5546	-111.156	Leupp	19 Jan 13, 14 Oct 17	2	0.685279	2018-02-01
Lukachukai Rodeo		36.4117	-109.244	Lukachukai	2017-10-07	1	-0.240715	2018-02-01
Chuska Mountain Spring		36.4526	-109.17	Lukachukai	2017-10-07	1	-0.0683638	2018-01-31
11K-252		36.355	-109.329	Many Farms	2017-10-07	1	-0.260087	2018-02-01
10T-565		36.3726	-109.401	Many Farms	2017-10-13	1	-0.202841	2018-02-01
10T-520		36.3503	-109.428	Many Farms	2017-10-13	1	-0.176082	2018-02-01
10K-213		36.3502	-109.48	Many Farms	2017-10-13	1	-0.131696	2018-02-01
2A-PHS-8	Haystack	36.9805	-110.881	Navajo Mountain	17 Mar 14, 12 Aug 14, 16 Mar 15, 19 Jul 16, 26 Jun 17	5	-0.100928	-0.0209482	2018-01-31
Salt Trail Road Pump	Place They Haul Water (Translate)	36.9591	-110.811	Navajo Mountain	17 Mar 14, 12 Aug 14, 16 Mar 15, 26 Jun 17	4	-0.0140413	2018-01-31
8K-402		36.9544	-110.208	Oljato	18 Mar 14, 13 Aug 14, 26 Jun 17	3	0.133538	-0.00799491	2018-01-31
Oljato Wash Hand Pump		36.9261	-110.335	Oljato	2017-06-27	1	0.133538	2018-01-31
12T-323		36.6065	-109.02	Red Valley	2017-10-05	1	-0.204174	2018-02-01
12T-329		36.6638	-109.004	Red Valley	2017-10-06	1	-0.0142567	2018-01-31
10T-235		36.4149	-109.728	Rough Rock	18 Mar 15, 27 Jun 17	1	-0.070032	2018-01-31
10T-562		36.4522	-109.832	Rough Rock	18 Mar 15, 27 Jun 17	1	0.0977496	2018-01-31
Stone Tank		36.4618	-109.407	Round Rock	2017-10-08	1	-0.0474806	2018-01-31
2T-504		36.8246	-110.615	Shonto	18 Mar 14, 13 Aug 14, 19 Jul 16	3	-0.0997132	2018-01-31
Paiute Spring		36.8246	-110.615	Shonto	2016-07-19	1	-0.070171	2018-01-31
A Little Bit of Water		36.8627	-110.609	Shonto	2016-07-19	1	-0.0300857	2018-01-31
17T-545		35.7385	-109.76	Steamboat	18 Mar 14, 18 Jul 16, 27 Jun 17	3	-0.0618666	0.0815853	2018-01-31
4T-592		36.0606	-109.959	Tachee	2017-10-08	1	-0.222292	2018-02-01
White Clay Spring		36.2171	-109.882	Tachee	2017-10-13	1	-0.198929	2018-02-01
Waterfall Spring		36.2946	-109.832	Tachee	2017-10-13	1	-0.185844	2018-02-01
4T-386		36.2298	-109.892	Tachee	2017-10-08	1	-0.175734	2018-02-01
Blue Gap		36.1714	-109.946	Tachee	2017-10-08	1	-0.173007	2018-02-01
Blue Stone Well		36.1401	-109.978	Tachee	2017-10-08	1	-0.167458	2018-02-01
Mine Claim 28		36.2447	-109.891	Tachee	2017-10-13	1	-0.0368816	2018-02-01
Two Times Well		36.1105	-110.015	Tachee	2017-10-08	1	0.0282395	2018-01-31
12K-335		36.8802	-109.037	Teec Nos Pos	2017-10-05	1	-0.182798	2018-02-01
Teec Nos Pos Trading Post		36.9194	-109.084	Teec Nos Pos	2017-12-28	1	-0.15129	2018-02-01
12T-517		36.9007	-108.981	Teec Nos Pos	2017-10-05	1	-0.128429	2018-02-01
9T-591		36.8929	-109.007	Teec Nos Pos	2017-10-05	1	-0.119498	2018-02-01
Cedar Spring	Little Spring, Middle Spring, 7R-353	35.4512	-110.364	Teesto	9 Jan 14, 24 Oct 14, 26 Jun 17	4	0.0519941	2018-01-31
11T-507		36.1803	-109.134	Tsaile-Wheatfields	2017-10-07	1	-0.234742	2018-02-01
AZ0256 Spring		36.2857	-109.125	Tsaile-Wheatfields	2017-10-08	1	-0.22854	2018-02-01
11Y-69		36.2887	-109.343	Tsaile-Wheatfields	2017-10-13	1	-0.22421	2018-02-01
11T-526		36.2283	-109.243	Tsaile-Wheatfields	2017-10-07	1	-0.0805196	2018-02-01
BMGA		36.0749	-109.889	Tselani	2017-10-08	1	0.0206193	2018-01-31
Hoogan Spigot		36.1382	-111.336	Tuba City	2016-07-19	1	-0.113224	2018-01-31
408-13		36.0508	-110.037	Whippoorwill Springs	2017-10-08	1	-0.189193	31-feb-18
7H-63	Whitecone Spring	35.5933	-110.037	White Cone	2017-06-27	1	-0.0838144	2018-01-31
17T-540		35.5311	-109.962	White Cone	2017-06-27	1	-0.0697963	2018-01-31
Vampire Cat Bear		35.6127	-110.025	White Cone	2017-06-27	1	0.578372	2018-01-31
3A-PHS-9 Apr 18				Cameron		1	-0.86349
Tappen Spr Apr 18				Cameron		1	-1.03035
Janis Spr Apr 18				Cameron		1	-0.952586
Cam Ag Plot May 18				Cameron		1	-0.230273
2T-502							0.717845
1T-526							0.499062
9T-555							2.14313
9B-17							2.5147
1T-509 Mar 18							0.519657
4K-380 Mar 18							0.967132
Zombie 2 Mar 18							0.593991
4T-500 Mar 18							0.86528
308-1 Mar 18							1.02988
4T-396 Mar 18							1.92343
4T-562 Mar 18							0.50314
Peabody Pond Mar 18							1.13499
Peabody Water Hauling Mar 18							0.808689
3T-518 Mar 18							0.590761
FIASA Mar 18							0.534103
2A-93 Mar 18							0.402065
7T-539 Mar 18							0.61362
1A-115 Mar 18							0.512981
Coyote Spring Mar 18							1.01014

## Sheet: 121Sb 
Water Inventory: Editted 31 December 2017							121Sb ug/L (ppb)
Sample Identification	Other Names	Average Latitude	Average Longitude	Chapter	Date(s) of Collection	Number of Times Sampled	Sb
Bitter Spring Well		36.6065	-111.66	Bodaway-Gap	2017-10-14	1	0.254137	2018-02-05
Hidden Spring		36.1894	-111.395	Bodaway-Gap	2017-10-14	1	0.291011	2018-02-05
Shadow Mountain Well		36.0338	-111.441	Bodaway-Gap	2017-10-14	1	0.30908	2018-02-05
3K-331		35.7691	-111.407	Cameron	2017-06-26	1	0.256617	2018-02-05
Shallow Well		35.7549	-111.368	Cameron	2017-06-26	1	0.293238	2018-02-05
3T-527		35.8538	-111.45	Cameron	2017-10-14	2	0.367401	2018-02-05
8A-121		36.5615	-110.023	Chilchinbeto	2017-06-27	1	0.24439	2018-02-05
8K-443		36.5037	-109.981	Chilchinbeto	18 Mar 15, 27 Jun 17	1	0.355438	2018-02-05
Baby Rock Spring	8A-PHS-30	36.7471	-110.054	Chilchinbeto	2017-06-27	1	0.390823	2018-02-05
11T-505		36.1813	-109.286	Chinle	2017-10-07	1	0.203909	2018-02-05
10K-248		36.2932	-109.501	Chinle	2017-10-13	1	0.207238	2018-02-05
10R-54		36.1186	-109.58	Chinle	2017-10-13	1	0.209766	2018-02-05
Green Dino		36.1624	-109.571	Chinle	2017-10-13	1	0.239107	2018-02-05
10R-116	No DAPL, 102-166	36.2666	-109.601	Chinle	18 Mar 15, 13 Oct 17	1	0.243539	2018-02-05
10T-548		36.082	-109.621	Chinle	18 Mar 15, 18 Jul 16	1	0.257161	2018-02-05
3T-539	Cameron Windmill	35.8379	-111.356	Coalmine Mesa	19 Jan 13, 14 Oct 17	2	0.249575	2018-02-05
Tohatchi Spring		35.6872	-111.102	Coalmine Mesa	19 Jan 13, 27 Jun 17	2	0.291533	2018-02-05
Paddock Well		35.701	-111.26	Coalmine Mesa	2017-10-14	1	0.331576	2018-02-05
Badger Springs	Na-ha-chitti Spring, 3A-PHS-36	35.6406	-111.196	Coalmine Mesa	19 Jan 13, 27 Jun 17	2	0.402406	2018-02-05
Clay Well Spring		35.8744	-111.34	Coalmine Mesa	2017-10-14	1	1.29132	2018-02-05
Pond 461		35.711	-111.313	Coalmine Mesa	14 Aug 15, 26 Jun 17	2	1.63825	2018-02-05
17T-522		35.6252	-109.794	Cornfields	18 Mar 14, 27 Jun 17	2	0.241255	2018-02-05
Tóbein'hidziil		35.5842	-109.766	Cornfields	18 Jul 16, 27 Jun 17	1	0.272564	0.271858	2018-02-05
Gangster Native		35.6972	-109.657	Cornfields	18 Mar 15, 18 Jul 16, 27 Jun 17	1	0.308011	0.459313	2018-02-05
Tó'eἱ'iina	Baby Rocks	36.815	-109.892	Dennehotso	18 Mar 14, 18 Jul 16, 27 Jun 17	3	0.234104	0.235766	2018-02-05
Tselichee Spring	Tse-li-chi-hateh	37.02	-109.845	Dennehotso	18 Mar 15, 27 Jun 17	1	0.253329	2018-02-05
8T-536		37.0035	-109.771	Dennehotso	2017-06-27	1	0.255029	2018-02-05
8T-535		36.9832	-109.761	Dennehotso	2017-06-27	1	0.333799	2018-02-05
8T-509		36.8985	-109.808	Dennehotso	2017-06-27	1	0.365028	2018-02-05
Kiishzhinii-be-toh Spring		36.9299	-109.856	Dennehotso	2017-06-27	1	0.534928	2018-02-05
USPHS Sunglasses		35.3298	-110.397	Dilkon	2017-06-27	1	0.227922	2018-02-05
Nora's House		35.2947	-110.493	Dilkon	2017-05-21	1	0.24564	2018-02-05
ASONDW		35.2263	-110.297	Dilkon	24 Oct 14, 18 Mar 15, 13 Oct 17, Mar 18	4	0.284125	2018-02-05
Silver Tank		35.3206	-110.398	Dilkon	2017-06-27	1	0.292397	2018-02-05
Dilkon Church		35.3863	-110.314	Dilkon	24 Oct 14, 18 July 16, 26 Jun 17, Mar 18	4	0.29699	0.282401	2018-02-05
Coyote Wash		35.3442	-110.466	Dilkon	2017-05-21	1	0.298834	0.305997	2018-02-05
Castle Buttle		35.326	-110.325	Dilkon	2017-06-27	1	0.356052	2018-02-05
Tohanldi Wash		35.3048	-110.458	Dilkon	2017-05-21	1	0.388987	2018-02-05
Sunflower Springs	Backroads	35.3026	-110.219	Dilkon	24 Oct 14, 18 Mar 15, 18 July 16, 26 Jun 17	4	0.425081	0.373777	2018-02-05
17M-203		35.5499	-109.922	Greasewood	2017-06-27	1	0.230767	2018-02-05
17T-568		35.5183	-109.83	Greasewood	9 Jan 14, 18 July 16, 27 Jun 17	3	0.346883	0.348708	2018-02-05
17M-340		35.4896	-109.87	Greasewood	9 Jan 14, 18 July 16, 27 Jun 17	3	0.375376	0.304747	2018-02-05
Solar P Springs	170593	35.3509	-109.894	Indian Wells	9 Jan 14, 18 Mar 15, 18 July 16, 26 Jun 17	4	0.268509	0.479085	2018-02-05
Belin Windmill	2010-203 Windmill	35.3863	-110.056	Indian Wells	9 Jan 14, 24 Oct 14, 26 Jun 17	3	0.347082	2018-02-05
H-123 Spring		35.3245	-110.005	Indian Wells	9 Jan 14, 18 Mar 15, 18 July 16, 26 Jun 17	4	0.371901	0.323735	2018-02-05
USPHS 757 Well	Aunt Suzy, Aunt Suzie	35.326	-110.016	Indian Wells	9 Jan 14, 24 Oct 14, 18 Mar 15, 18 July 16, 26 Jun 17	5	0.391421	0.388386	2018-02-05
Hi	7H-1	35.7611	-109.937	Jeddito	3 Apr 14, 27 Jun 17	1	0.240087	0.435008	2018-02-05
8K-441	Untouched Cows, Cow Tanks	36.7855	-110.078	Kayenta	18 Mar 14, 27 Jun 17	2	0.218121	2018-02-05
Phelps Well		35.3548	-111.225	Leupp	2017-10-14	1	0.211381	2018-02-05
5K-506		35.2447	-110.972	Leupp	2017-10-14	1	0.214231	2018-02-05
5K-315		35.2935	-111.154	Leupp	2017-10-14	1	0.220146	2018-02-05
5T-518		35.303	-110.994	Leupp	2017-10-14	1	0.230566	2018-02-05
5M-108		35.3012	-111.101	Leupp	2017-10-14	1	0.233986	2018-02-05
5T-529B	Windmill Well #1	35.4316	-111.112	Leupp	19 Jan 13, 14 Oct 17	2	0.27975	2018-02-05
5T-529	Windmill Well #1	35.4316	-111.112	Leupp	19 Jan 13, 14 Oct 17	2	0.217853	2018-02-05
5T-526		35.2419	-110.96	Leupp	2017-10-14	1	0.283927	2018-02-05
Leupp Farm		35.329	-111.008	Leupp	2017-10-14	1	0.317214	2018-02-05
5T-537		35.5546	-111.156	Leupp	19 Jan 13, 14 Oct 17	2	0.380572	2018-02-05
Round Church Solar	Round Cedar Church	35.3125	-111.219	Leupp	2017-10-14	1	0.237658	2018-02-05
Lukachukai Rodeo		36.4117	-109.244	Lukachukai	2017-10-07	1	0.221382	2018-02-05
Chuska Mountain Spring		36.4526	-109.17	Lukachukai	2017-10-07	1	0.231158	2018-02-05
10K-213		36.3502	-109.48	Many Farms	2017-10-13	1	0.21398	2018-02-05
10T-520		36.3503	-109.428	Many Farms	2017-10-13	1	0.216068	2018-02-05
10T-565		36.3726	-109.401	Many Farms	2017-10-13	1	0.257357	2018-02-05
11K-252		36.355	-109.329	Many Farms	2017-10-07	1	0.296453	2018-02-05
Salt Trail Road Pump	Place They Haul Water (Translate)	36.9591	-110.811	Navajo Mountain	17 Mar 14, 12 Aug 14, 16 Mar 15, 26 Jun 17	4	0.223139	2018-02-05
2A-PHS-8	Haystack	36.9805	-110.881	Navajo Mountain	17 Mar 14, 12 Aug 14, 16 Mar 15, 19 Jul 16, 26 Jun 17	5	0.290829	0.354614	2018-02-05
8K-402		36.9544	-110.208	Oljato	18 Mar 14, 13 Aug 14, 26 Jun 17	3	0.26516	2018-02-05
Oljato Wash Hand Pump		36.9261	-110.335	Oljato	2017-06-27	1	0.314334	2018-02-05
12T-323		36.6065	-109.02	Red Valley	2017-10-05	1	0.218271	2018-02-05
12T-329		36.6638	-109.004	Red Valley	2017-10-06	1	0.221701	2018-02-05
10T-235		36.4149	-109.728	Rough Rock	18 Mar 15, 27 Jun 17	1	0.254804	2018-02-05
10T-562		36.4522	-109.832	Rough Rock	18 Mar 15, 27 Jun 17	1	0.298582	2018-02-05
Stone Tank		36.4618	-109.407	Round Rock	2017-10-08	1	0.207905	2018-02-05
Paiute Spring		36.8246	-110.615	Shonto	2016-07-19	1	0.281667	2018-02-05
A Little Bit of Water		36.8627	-110.609	Shonto	2016-07-19	1	0.303072	2018-02-05
2T-504		36.8246	-110.615	Shonto	18 Mar 14, 13 Aug 14, 19 Jul 16	3	0.246945	2018-02-05
17T-545		35.7385	-109.76	Steamboat	18 Mar 14, 18 Jul 16, 27 Jun 17	3	0.295513	0.785547	2018-02-05
4T-386		36.2298	-109.892	Tachee	2017-10-08	1	0.226254	2018-02-05
Two Times Well		36.1105	-110.015	Tachee	2017-10-08	1	0.229889	2018-02-05
Blue Stone Well		36.1401	-109.978	Tachee	2017-10-08	1	0.237971	2018-02-05
White Clay Spring		36.2171	-109.882	Tachee	2017-10-13	1	0.254808	2018-02-05
Mine Claim 28		36.2447	-109.891	Tachee	2017-10-13	1	0.263209	2018-02-05
4T-592		36.0606	-109.959	Tachee	2017-10-08	1	0.408109	2018-02-05
Blue Gap		36.1714	-109.946	Tachee	2017-10-08	1	0.493998	2018-02-05
Waterfall Spring		36.2946	-109.832	Tachee	2017-10-13	1	0.937111	2018-02-05
Teec Nos Pos Trading Post		36.9194	-109.084	Teec Nos Pos	2017-12-28	1	0.212512	2018-02-05
12T-517		36.9007	-108.981	Teec Nos Pos	2017-10-05	1	0.256551	2018-02-05
9T-591		36.8929	-109.007	Teec Nos Pos	2017-10-05	1	0.272746	2018-02-05
12K-335		36.8802	-109.037	Teec Nos Pos	2017-10-05	1	0.285816	2018-02-05
Cedar Spring	Little Spring, Middle Spring, 7R-353	35.4512	-110.364	Teesto	9 Jan 14, 24 Oct 14, 26 Jun 17	4	0.299599	2018-02-05
11T-507		36.1803	-109.134	Tsaile-Wheatfields	2017-10-07	1	0.205868	2018-02-05
11Y-69		36.2887	-109.343	Tsaile-Wheatfields	2017-10-13	1	0.219127	2018-02-05
AZ0256 Spring		36.2857	-109.125	Tsaile-Wheatfields	2017-10-08	1	0.228785	2018-02-05
11T-526		36.2283	-109.243	Tsaile-Wheatfields	2017-10-07	1	0.362129	2018-02-05
BMGA		36.0749	-109.889	Tselani	2017-10-08	1	0.227064	2018-02-05
Hoogan Spigot		36.1382	-111.336	Tuba City	2016-07-19	1	0.253152	2018-02-05
408-13		36.0508	-110.037	Whippoorwill Springs	2017-10-08	1	0.242211	2018-02-05
17T-540		35.5311	-109.962	White Cone	2017-06-27	1	0.215444	2018-02-05
Vampire Cat Bear		35.6127	-110.025	White Cone	2017-06-27	1	0.465733	2018-02-05
7H-63	Whitecone Spring	35.5933	-110.037	White Cone	2017-06-27	1	0.479017	2018-02-05
9B-17 Mar 18							-0.0408016
9T-555 Mar 18							-0.061611
1T-526 Mar 18							-0.0801846
2T-502 Mar 18							-0.0938148
308-1 Mar 18							-0.0692008
4T-500 Mar 18							-0.10902
Zombie 2 Mar 18							-0.0923472
4K-380 Mar 18							-0.0951884
1T-509 Mar 18							0.030294
3T-518 Mar 18							-0.0835904
Peabody Water Hauling Mar 18							-0.10348
Peabody Pond Mar 18							0.305771
4T-562 Mar 18							-0.0613568
4T-396 Mar 18							-0.0973993
2A-93 Mar 18							-0.108391
FIASA Mar 18							-0.092233
7T-539 Mar 18							-0.0451615
1A-115 Mar 18							-0.108852
Coyote Spring Mar 18							-0.0617059

## Sheet: 206-208Pb
Water Inventory: Editted 31 December 2017							206Pb ug/L (ppb)			207Pb ug/L (ppb)			208Pb ug/L (ppb)
Sample Identification	Other Names	Average Latitude	Average Longitude	Chapter	Date(s) of Collection	Number of Times Sampled	Pb			Pb			Pb
Bitter Spring Well		36.6065	-111.66	Bodaway-Gap	2017-10-14	1	-0.222471			-0.237931			-0.194715
Hidden Spring		36.1894	-111.395	Bodaway-Gap	2017-10-14	1	-0.162741			-0.176186			-0.135737
Shadow Mountain Well		36.0338	-111.441	Bodaway-Gap	2017-10-14	1	-0.160942			-0.176546			-0.134781
3T-527		35.8538	-111.45	Cameron	2017-10-14	2	-0.0805818			-0.0825373			-0.0503552
3K-331		35.7691	-111.407	Cameron	2017-06-26	1	-0.0367923	2018-01-31		-0.0390612	2018-01-31		0.0599487	2018-01-31
Shallow Well		35.7549	-111.368	Cameron	2017-06-26	1	-0.0228214	2018-01-31		-0.0194368	2018-01-31		0.0737736	2018-01-31
Baby Rock Spring	8A-PHS-30	36.7471	-110.054	Chilchinbeto	2017-06-27	1	-0.0595049	2018-01-31		-0.0486823	2018-01-31		0.0347864	2018-01-31
8A-121		36.5615	-110.023	Chilchinbeto	2017-06-27	1	-0.0392154	2018-01-31		-0.0289029	2018-01-31		0.0593763	2018-01-31
8K-443		36.5037	-109.981	Chilchinbeto	18 Mar 15, 27 Jun 17	1	0.256187	2018-01-31		0.275603	2018-01-31		0.352409	1931-01-31
10K-248		36.2932	-109.501	Chinle	2017-10-13	1	-0.215213			-0.22404			-0.186604
11T-505		36.1813	-109.286	Chinle	2017-10-07	1	-0.195315			-0.205366			-0.170706
Green Dino		36.1624	-109.571	Chinle	2017-10-13	1	-0.140667			-0.153525			-0.115224
10R-116	No DAPL, 102-166	36.2666	-109.601	Chinle	18 Mar 15, 13 Oct 17	1	-0.103899			-0.119215			-0.0781439
10R-54		36.1186	-109.58	Chinle	2017-10-13	1	0.0467052			0.0258993			0.0653362
10T-548		36.082	-109.621	Chinle	18 Mar 15, 18 Jul 16	1	0.0704775	2018-01-31		0.082987	2018-01-31		0.170948	2018-01-31
3T-539	Cameron Windmill	35.8379	-111.356	Coalmine Mesa	19 Jan 13, 14 Oct 17	2	-0.143431			-0.139455			-0.117981
Clay Well Spring		35.8744	-111.34	Coalmine Mesa	2017-10-14	1	-0.0956878			-0.105593			-0.070954
Tohatchi Spring		35.6872	-111.102	Coalmine Mesa	19 Jan 13, 27 Jun 17	2	-0.0553387	2018-01-31		-0.0488495	2018-01-31		0.043465	2018-01-31
Badger Springs	Na-ha-chitti Spring, 3A-PHS-36	35.6406	-111.196	Coalmine Mesa	19 Jan 13, 27 Jun 17	2	-0.0482566	2018-01-31		-0.0377588	2018-01-31		0.0515887	2018-01-31
Pond 461		35.711	-111.313	Coalmine Mesa	14 Aug 15, 26 Jun 17	2	0.0908123	2018-01-31		0.0970207	2018-01-31		0.189598	2018-01-31
Paddock Well		35.701	-111.26	Coalmine Mesa	2017-10-14	1	0.123324			0.111757			0.145862
Gangster Native		35.6972	-109.657	Cornfields	18 Mar 15, 18 Jul 16, 27 Jun 17	1	-0.0825843	-0.0187887	2018-01-31	-0.0723509	-0.0142009	2018-01-31	0.017155	0.078118	2018-01-31
17T-522		35.6252	-109.794	Cornfields	18 Mar 14, 27 Jun 17	2	-0.0524837	2018-01-31		-0.0422614	2018-01-31		0.044725	2018-01-31
Tóbein'hidziil		35.5842	-109.766	Cornfields	18 Jul 16, 27 Jun 17	1	-0.00672272	0.0305218	2018-01-31	0.00760316	0.0220806	2018-01-31	0.0912342	0.124783	2018-01-31
Tselichee Spring	Tse-li-chi-hateh	37.02	-109.845	Dennehotso	18 Mar 15, 27 Jun 17	1	-0.0221463	2018-01-31		-0.0216846	2018-01-31		0.0777971	2018-01-31
8T-536		37.0035	-109.771	Dennehotso	2017-06-27	1	-0.00708084	2018-01-31		0.00184157	2018-01-31		0.0883095	2018-01-31
8T-509		36.8985	-109.808	Dennehotso	2017-06-27	1	0.0466458	2018-01-31		0.0541474	2018-01-31		0.141177	2018-01-31
8T-535		36.9832	-109.761	Dennehotso	2017-06-27	1	0.0874321	2018-01-31		0.0856244	2018-01-31		0.180613	2018-01-31
Kiishzhinii-be-toh Spring		36.9299	-109.856	Dennehotso	2017-06-27	1	0.103006	2018-01-31		0.110046	2018-01-31		0.194502	2018-01-31
Tó'eἱ'iina	Baby Rocks	36.815	-109.892	Dennehotso	18 Mar 14, 18 Jul 16, 27 Jun 17	3	0.140172	0.0172835	2018-01-31	0.145691	0.0204527	2018-01-31	0.230485	0.108763	2018-01-31
ASONDW		35.2263	-110.297	Dilkon	24 Oct 14, 18 Mar 15, 13 Oct 17, Mar 18	4	2.12412			2.11034			2.03485
Sunflower Springs	Backroads	35.3026	-110.219	Dilkon	24 Oct 14, 18 Mar 15, 18 July 16, 26 Jun 17	4	-0.0609021	-0.0548054	2018-01-31	-0.0543192	-0.0459195	2018-01-31	0.0382564	0.0422165	2018-01-31
Nora's House		35.2947	-110.493	Dilkon	2017-05-21	1	-0.0493688	2018-01-31		-0.0573001	2018-01-31		0.0342756	2018-01-31
Coyote Wash		35.3442	-110.466	Dilkon	2017-05-21	1	-0.0481968	-0.0181783	2018-01-31	-0.039041	-0.00930364	2018-01-31	0.0509913	0.0784347	2018-01-31
Castle Buttle		35.326	-110.325	Dilkon	2017-06-27	1	-0.0477324	2018-01-31		-0.0477569	2018-01-31		0.0491785	2018-01-31
Dilkon Church		35.3863	-110.314	Dilkon	24 Oct 14, 18 July 16, 26 Jun 17, Mar 18	4	0.364829	-0.0424308	2018-01-31	0.355003	-0.0345161	2018-01-31	0.441023	0.0562527	2018-01-31
Silver Tank		35.3206	-110.398	Dilkon	2017-06-27	1	-0.0168833	2018-01-31		-0.0217285	2018-01-31		0.0794227	2018-01-31
USPHS Sunglasses		35.3298	-110.397	Dilkon	2017-06-27	1	0.00554699	2018-01-31		0.0159734	2018-01-31		0.103404	2018-01-31
Tohanldi Wash		35.3048	-110.458	Dilkon	2017-05-21	1	0.0107606	2018-01-31		0.014212	2018-01-31		0.105217	2018-01-31
17M-203		35.5499	-109.922	Greasewood	2017-06-27	1	-0.047027	2018-01-31		-0.0427356	2018-01-31		0.0500047	2018-01-31
17M-340		35.4896	-109.87	Greasewood	9 Jan 14, 18 July 16, 27 Jun 17	3	-0.0316526	-0.00187047	2018-01-31	-0.0296482	0.00414529	2018-01-31	0.0641976	0.0918588	2018-01-31
17T-568		35.5183	-109.83	Greasewood	9 Jan 14, 18 July 16, 27 Jun 17	3	-0.0274123	0.125244	2018-01-31	-0.0204024	0.127925	2018-01-31	0.0688705	0.21078	2018-01-31
Belin Windmill	2010-203 Windmill	35.3863	-110.056	Indian Wells	9 Jan 14, 24 Oct 14, 26 Jun 17	3	-0.0634082	2018-01-31		-0.0532412	2018-01-31		0.0334977	2018-01-31
Solar P Springs	170593	35.3509	-109.894	Indian Wells	9 Jan 14, 18 Mar 15, 18 July 16, 26 Jun 17	4	-0.0408724	-0.0659017	2018-01-31	-0.0366887	-0.0571135	2018-01-31	0.056377	0.032749	2018-01-31
USPHS 757 Well	Aunt Suzy, Aunt Suzie	35.326	-110.016	Indian Wells	9 Jan 14, 24 Oct 14, 18 Mar 15, 18 July 16, 26 Jun 17	5	0.0219185	-0.0272143	2018-01-31	0.029387	-0.0158211	2018-01-31	0.119139	0.0730963	2018-01-31
H-123 Spring		35.3245	-110.005	Indian Wells	9 Jan 14, 18 Mar 15, 18 July 16, 26 Jun 17	4	1.57775	0.25685	2018-01-31	1.59162	0.260789	2018-01-31	1.65359	0.344031	2018-01-31
Hi	7H-1	35.7611	-109.937	Jeddito	3 Apr 14, 27 Jun 17	1	-0.0655007	-0.0751901	2018-01-31	-0.0572358	-0.0700165	2018-01-31	0.0324271	0.716294	2018-01-31
8K-441	Untouched Cows, Cow Tanks	36.7855	-110.078	Kayenta	18 Mar 14, 27 Jun 17	2	0.0148467	2018-01-31		0.0110526	2018-01-31		0.112178	2018-01-31
5T-537		35.5546	-111.156	Leupp	19 Jan 13, 14 Oct 17	2	-0.225175			-0.240032			-0.199864
5K-506		35.2447	-110.972	Leupp	2017-10-14	1	-0.21263			-0.217931			-0.185838
5T-529B	Windmill Well #1	35.4316	-111.112	Leupp	19 Jan 13, 14 Oct 17	2	-0.195949			-0.215906			-0.169468
5M-108		35.3012	-111.101	Leupp	2017-10-14	1	-0.188723			-0.184944			-0.164131
Phelps Well		35.3548	-111.225	Leupp	2017-10-14	1	-0.167837			-0.174673			-0.143226
Leupp Farm		35.329	-111.008	Leupp	2017-10-14	1	-0.164844			-0.168266			-0.134899
5K-315		35.2935	-111.154	Leupp	2017-10-14	1	-0.160685			-0.175381			-0.13586
Round Church Solar	Round Cedar Church	35.3125	-111.219	Leupp	2017-10-14	1	-0.160297			-0.170132			-0.131894
5T-529	Windmill Well #1	35.4316	-111.112	Leupp	19 Jan 13, 14 Oct 17	2	-0.156972			-0.172536			-0.128316
5T-518		35.303	-110.994	Leupp	2017-10-14	1	-0.124094			-0.132698			-0.0967685
5T-526		35.2419	-110.96	Leupp	2017-10-14	1	0.0233548			0.0314486			0.056577
Lukachukai Rodeo		36.4117	-109.244	Lukachukai	2017-10-07	1	-0.209292			-0.220713			-0.181214
Chuska Mountain Spring		36.4526	-109.17	Lukachukai	2017-10-07	1	-0.0525266	2018-01-31		-0.0426209	2018-01-31		0.0471188	2018-01-31
10K-213		36.3502	-109.48	Many Farms	2017-10-13	1	-0.222037			-0.238483			-0.194719
10T-565		36.3726	-109.401	Many Farms	2017-10-13	1	-0.202341			-0.21154			-0.174546
11K-252		36.355	-109.329	Many Farms	2017-10-07	1	-0.146819			-0.155366			-0.122259
10T-520		36.3503	-109.428	Many Farms	2017-10-13	1	-0.138513			-0.147558			-0.115646
2A-PHS-8	Haystack	36.9805	-110.881	Navajo Mountain	17 Mar 14, 12 Aug 14, 16 Mar 15, 19 Jul 16, 26 Jun 17	5	-0.0159684	0.00264609	2018-01-31	-0.00838258	0.00763094	2018-01-31	0.0813361	0.0949936	2018-01-31
Salt Trail Road Pump	Place They Haul Water (Translate)	36.9591	-110.811	Navajo Mountain	17 Mar 14, 12 Aug 14, 16 Mar 15, 26 Jun 17	4	0.0314672	2018-01-31		0.0273749	2018-01-31		0.119724	2018-01-31
8K-402		36.9544	-110.208	Oljato	18 Mar 14, 13 Aug 14, 26 Jun 17	3	-0.0218137	2018-01-31		-0.0163138	2018-01-31		0.0748895	2018-01-31
Oljato Wash Hand Pump		36.9261	-110.335	Oljato	2017-06-27	1	0.0400627	2018-01-31		0.0463732	2018-01-31		0.136158	2018-01-31
12T-323		36.6065	-109.02	Red Valley	2017-10-05	1	-0.0595179			-0.0694985			-0.039569
12T-329		36.6638	-109.004	Red Valley	2017-10-06	1	-0.0363786	2018-01-31		-0.0216193	2018-01-31		0.0616817	2018-01-31
10T-235		36.4149	-109.728	Rough Rock	18 Mar 15, 27 Jun 17	1	-0.0662745	2018-01-31		-0.0596765	2018-01-31		0.0330451	2018-01-31
10T-562		36.4522	-109.832	Rough Rock	18 Mar 15, 27 Jun 17	1	-0.0563736	2018-01-31		-0.0479414	2018-01-31		0.0402157	2018-01-31
Stone Tank		36.4618	-109.407	Round Rock	2017-10-08	1	0.00157302	2018-01-31		0.00850577	2018-01-31		0.0988814	2018-01-31
Paiute Spring		36.8246	-110.615	Shonto	2016-07-19	1	-0.0143144	2018-01-31		-0.0111912	2018-01-31		0.0809546	2018-01-31
2T-504		36.8246	-110.615	Shonto	18 Mar 14, 13 Aug 14, 19 Jul 16	3	-0.00455595	2018-01-31		0.00808059	2018-01-31		0.0918811	2018-01-31
A Little Bit of Water		36.8627	-110.609	Shonto	2016-07-19	1	0.0808762	2018-01-31		0.0914185	2018-01-31		0.179761	2018-01-31
17T-545		35.7385	-109.76	Steamboat	18 Mar 14, 18 Jul 16, 27 Jun 17	3	0.0201275	0.131483	2018-01-31	0.0312411	0.14924	2018-01-31	0.114772	0.229745	2018-01-31
4T-592		36.0606	-109.959	Tachee	2017-10-08	1	-0.224321			-0.23906			-0.199416
White Clay Spring		36.2171	-109.882	Tachee	2017-10-13	1	-0.218665			-0.228636			-0.192452
Waterfall Spring		36.2946	-109.832	Tachee	2017-10-13	1	-0.217486			-0.23402			-0.193371
4T-386		36.2298	-109.892	Tachee	2017-10-08	1	-0.208328			-0.224971			-0.184743
Blue Gap		36.1714	-109.946	Tachee	2017-10-08	1	-0.195208			-0.208146			-0.168273
Blue Stone Well		36.1401	-109.978	Tachee	2017-10-08	1	-0.132682			-0.143525			-0.107399
Two Times Well		36.1105	-110.015	Tachee	2017-10-08	1	-0.00513292	2018-01-31		0.00540928	2018-01-31		0.0917573	2018-01-31
Mine Claim 28		36.2447	-109.891	Tachee	2017-10-13	1	6.56919			6.06298			6.18007
Teec Nos Pos Trading Post		36.9194	-109.084	Teec Nos Pos	2017-12-28	1	-0.175429			-0.193001			-0.151387
12K-335		36.8802	-109.037	Teec Nos Pos	2017-10-05	1	0.22483			0.2007			0.233945
9T-591		36.8929	-109.007	Teec Nos Pos	2017-10-05	1	1.6997			1.54675			1.57841
12T-517		36.9007	-108.981	Teec Nos Pos	2017-10-05	1	3.70073			3.3493			3.38772
Cedar Spring	Little Spring, Middle Spring, 7R-353	35.4512	-110.364	Teesto	9 Jan 14, 24 Oct 14, 26 Jun 17	4	-0.0042371	2018-01-31		0.00293211	2018-01-31		0.0980961	2018-01-31
11T-507		36.1803	-109.134	Tsaile-Wheatfields	2017-10-07	1	-0.225159			-0.233671			-0.198018
AZ0256 Spring		36.2857	-109.125	Tsaile-Wheatfields	2017-10-08	1	-0.203233			-0.214853			-0.177889
11Y-69		36.2887	-109.343	Tsaile-Wheatfields	2017-10-13	1	-0.166915			-0.175579			-0.137579
11T-526		36.2283	-109.243	Tsaile-Wheatfields	2017-10-07	1	-0.0971454			-0.103034			-0.0762899
BMGA		36.0749	-109.889	Tselani	2017-10-08	1	0.159522	2018-01-31		0.178067	2018-01-31		0.254304	2018-01-31
Hoogan Spigot		36.1382	-111.336	Tuba City	2016-07-19	1	-0.0601588	2018-01-31		-0.0530624	2018-01-31		0.0364128	2018-01-31
408-13		36.0508	-110.037	Whippoorwill Springs	2017-10-08	1	-0.164858			-0.182503			-0.140987
17T-540		35.5311	-109.962	White Cone	2017-06-27	1	0.00243338	2018-01-31		0.0147712	2018-01-31		0.0995935	2018-01-31
7H-63	Whitecone Spring	35.5933	-110.037	White Cone	2017-06-27	1	0.048225	2018-01-31		0.0604945	2018-01-31		0.143133	2018-01-31
Vampire Cat Bear		35.6127	-110.025	White Cone	2017-06-27	1	0.166706	2018-01-31		0.182385	2018-01-31		0.262581	2018-01-31
3A-PHS-9 Apr 18				Cameron		1	0.0654391			0.0521366			0.0893276
Tappen Spr Apr 18				Cameron		1	0.0830573			0.0706637			0.114891
Janis Spr Apr 18				Cameron		1	0.0522175			0.0370961			0.0898775
Cam Ag Plot May 18				Cameron		1	0.1467			0.115363			0.156139
2T-502 Mar 18							0.684016			0.72078			0.684667
1T-526 Mar 18							0.115562			0.126176			0.0996503
9T-555 Mar 18							6.85478			6.49898			6.36024
9B-17 Mar 18							2.58407			2.50859			2.47636
1T-509 Mar 18							3.04315			3.02499			3.0095
4K-380 Mar 18							-0.627051			-0.604847			-0.626516
Zombie 2 Mar 18							9.93994			9.32558			9.24586
4T-500 Mar 18							-0.471848			-0.453325			-0.480349
308-1 Mar 18							0.136016			0.194519			0.197974
4T-396 Mar 18							0.450872			0.404682			0.376311
4T-562 Mar 18							-0.18043			-0.173363			-0.184842
Peabody Pond Mar 18							4.83582			5.01942			4.82777
Peabody Water Hauling Mar 18							-0.24689			-0.198716			-0.257928
3T-518 Mar 18							0.00256888			0.0666714			-0.0146258
FIASA Mar 18							0.237447			0.211886			0.27317
2A-93 Mar 18							2.27598			2.26296			2.34456
7T-539 Mar 18							1.10167			1.11525			1.10684
1A-115 Mar 18							3.81178			3.80372			0.319906
Coyote Spring Mar 18							-0.273676			-0.300241			-0.259166
